# Supplementary material for: 1-[2-(4-Bromo­benz­yloxy)-2-phenyl­ethyl]-1H-1,2,4-triazole
Source: Acta Crystallogr Sect E Struct Rep Online. 2008 Sep 13;64(Pt 10):o1914–5. doi: 10.1107/S1600536808027748 (PMC2959426; doi:10.1107/S1600536808027748)
Supplement: Supplementary file 1 [file e-64-o1914-sup1.cif]

##############################################################################
###                                                                        ###
###        Electronic paper (Acta Crystallographica Section E)             ###
###                                                                        ###
##############################################################################
#                                                                            #
# This CIF contains the data in a paper accepted for publication in Acta     #
# Crystallographica Section E. It conforms to the requirements of Notes      #
# for Authors for Section E, and has been peer reviewed under the auspices   #
# of the IUCr Commission on Journals.                                        #
#                                                                            #
# Full details of the Crystallographic Information File format               #
# are given in the paper "The Crystallographic Information File (CIF):       #
# a New Standard Archive File for Crystallography" by S. R. Hall, F. H.      #
# Allen and I. D. Brown [Acta Cryst. (1991), A47, 655-685].                  #
#                                                                            #
# The current version of the core CIF dictionary is obtainable from          #
# ftp://ftp.iucr.org/pub/cif_core.dic. The current version number is 2.4.    #
#                                                                            #
# Software is freely available for graphical display of the structure(s) in  #
# this CIF.  For information consult the CIF home page http://www.iucr.org/  #
# cif/home.html                                                              #
#                                                                            #
# This file may be used for bona fide research purposes within the           #
# scientific community so long as proper attribution is given to the journal # 
# article from which it was obtained.                                        #
#                                                                            #
##############################################################################
                                             
data_I
_audit_creation_method     SHELXL-97
_chemical_name_systematic
;
1-[2-(4-Bromobenzyloxy)-2-phenylethyl]-1<i>H</i>-1,2,4-triazole
;
_chemical_name_common     ?
_chemical_formula_moiety     'C17 H16 Br N3 O'
_chemical_formula_sum     'C17 H16 Br N3 O'
_chemical_formula_iupac     'C17 H16 Br N3 O'
_chemical_formula_weight     358.24
_chemical_melting_point     ?
_symmetry_cell_setting     monoclinic
_symmetry_space_group_name_H-M     'P 21/n'
_symmetry_space_group_name_Hall     '-P 2yn'
loop_
    _symmetry_equiv_pos_as_xyz
    'x, y, z'
    '-x+1/2, y+1/2, -z+1/2'
    '-x, -y, -z'
    'x-1/2, -y-1/2, z-1/2'
_cell_length_a     10.2070(2)
_cell_length_b     13.7948(3)
_cell_length_c     11.4007(2)
_cell_angle_alpha     90.00
_cell_angle_beta     100.3170(10)
_cell_angle_gamma     90.00
_cell_volume     1579.31(5)
_cell_formula_units_Z     4
_cell_measurement_reflns_used     3224
_cell_measurement_theta_min     2.910
_cell_measurement_theta_max     27.485
_cell_measurement_temperature     120(2)
_exptl_crystal_description     block
_exptl_crystal_colour     colorless
_exptl_crystal_size_max     0.38
_exptl_crystal_size_mid     0.30
_exptl_crystal_size_min     0.20
_exptl_crystal_density_diffrn     1.507
_exptl_crystal_density_meas     ?
_exptl_crystal_density_method     'not measured'
_exptl_crystal_F_000     728
_exptl_absorpt_coefficient_mu     2.608
_exptl_absorpt_correction_type     multi-scan
_exptl_absorpt_process_details     '(SADABS; Sheldrick, 2007)'
_exptl_absorpt_correction_T_min     0.400
_exptl_absorpt_correction_T_max     0.590
_exptl_special_details
;
;
_diffrn_ambient_temperature     120(2)
_diffrn_radiation_type     MoK\a
_diffrn_radiation_wavelength     0.71073
_diffrn_radiation_source     'fine-focus sealed tube'
_diffrn_radiation_monochromator     graphite
_diffrn_measurement_device_type     'Bruker--Nonius Kappa CCD diffractometer'
_diffrn_measurement_method     '\f & \w scans'
_diffrn_detector_area_resol_mean     '9.091'
_diffrn_reflns_number     18914
_diffrn_reflns_av_R_equivalents     0.0505
_diffrn_reflns_av_sigmaI/netI     0.0448
_diffrn_reflns_theta_min     3.30
_diffrn_reflns_theta_max     27.50
_diffrn_reflns_theta_full     27.50
_diffrn_measured_fraction_theta_max     0.998
_diffrn_measured_fraction_theta_full     0.998
_diffrn_reflns_limit_h_min     -13
_diffrn_reflns_limit_h_max     12
_diffrn_reflns_limit_k_min     -17
_diffrn_reflns_limit_k_max     17
_diffrn_reflns_limit_l_min     -14
_diffrn_reflns_limit_l_max     14
_diffrn_standards_number     ?
_diffrn_standards_interval_count     ?
_diffrn_standards_interval_time     ?
_diffrn_standards_decay_%     ?
_refine_special_details
;
Refinement of <i>F</i>^2^ against ALL reflections. The weighted <i>R</i>-factor
<i>wR</i> and goodness of fit <i>S</i> are based on <i>F</i>^2^, conventional
<i>R</i>-factors <i>R</i> are based on <i>F</i>, with <i>F</i> set to zero for
negative <i>F</i>^2^. The threshold expression of <i>F</i>^2^ >
\s(<i>F</i>^2^) is used only for calculating <i>R</i>-factors(gt) <i>etc</i>.
and is not relevant to the choice of reflections for refinement.
<i>R</i>-factors based on <i>F</i>^2^ are statistically about twice as large
as those based on <i>F</i>, and <i>R</i>- factors based on ALL data will be
even larger.
;
_reflns_number_total     3617
_reflns_number_gt     2901
_reflns_threshold_expression     I>2\s(I)
_refine_ls_structure_factor_coef     Fsqd
_refine_ls_matrix_type     full
_refine_ls_R_factor_all     0.0533
_refine_ls_R_factor_gt     0.0365
_refine_ls_wR_factor_gt     0.0762
_refine_ls_wR_factor_ref     0.0822
_refine_ls_goodness_of_fit_ref     1.050
_refine_ls_restrained_S_all     1.050
_refine_ls_number_reflns     3617
_refine_ls_number_parameters     199
_refine_ls_number_restraints     0
_refine_ls_hydrogen_treatment     constr
_refine_ls_weighting_scheme     calc
_refine_ls_weighting_details
         'calc w=1/[\s^2^(Fo^2^)+(0.0282P)^2^+1.0904P] where P=(Fo^2^+2Fc^2^)/3'
_atom_sites_solution_hydrogens     geom
_atom_sites_solution_primary     direct
_atom_sites_solution_secondary     difmap
_refine_ls_shift/su_max     0.000
_refine_ls_shift/su_mean     0.000
_refine_diff_density_max     0.277
_refine_diff_density_min     -0.528
_refine_ls_extinction_method     none
_refine_ls_extinction_coef     ?
loop_
    _atom_type_symbol
    _atom_type_description
    _atom_type_scat_dispersion_real
    _atom_type_scat_dispersion_imag
    _atom_type_scat_source
    'C' 'C' 0.0030 0.0020
                         'International Tables Vol C Tables 4.2.6.8 and 6.1.1.4'
    'H' 'H' 0.0000 0.0000
                         'International Tables Vol C Tables 4.2.6.8 and 6.1.1.4'
    'Br' 'Br' -0.2900 2.4600
                         'International Tables Vol C Tables 4.2.6.8 and 6.1.1.4'
    'N' 'N' 0.0060 0.0030
                         'International Tables Vol C Tables 4.2.6.8 and 6.1.1.4'
    'O' 'O' 0.0110 0.0060
                         'International Tables Vol C Tables 4.2.6.8 and 6.1.1.4'
_computing_data_collection     'COLLECT (Hooft, 1998)'
_computing_cell_refinement
                    'DENZO (Otwinowski & Minor, 1997) and COLLECT (Hooft, 1998)'
_computing_data_reduction
                    'DENZO (Otwinowski & Minor, 1997) and COLLECT (Hooft, 1998)'
_computing_structure_solution     'SHELXS97 (Sheldrick, 2008)'
_computing_structure_refinement     'SHELXL97 (Sheldrick, 2008)'
_computing_molecular_graphics     'Ortep-3 for Windows (Farrugia, 1997)'
_computing_publication_material
           'WinGX publication routines (Farrugia, 1999) and PLATON (Spek, 2003)'
loop_
    _atom_site_type_symbol
    _atom_site_label
    _atom_site_fract_x
    _atom_site_fract_y
    _atom_site_fract_z
    _atom_site_U_iso_or_equiv
    _atom_site_adp_type
    _atom_site_calc_flag
    _atom_site_refinement_flags
    _atom_site_occupancy
    _atom_site_disorder_assembly
    _atom_site_disorder_group
    Br Br 0.01308(3) 0.204749(18) 0.24099(2) 0.03377(10) Uani d . 1 . .
    O O 0.23831(15) 0.48903(11) 0.72395(13) 0.0219(3) Uani d . 1 . .
    N N1 0.43625(18) 0.62535(13) 0.70844(15) 0.0209(4) Uani d . 1 . .
    N N2 0.4116(2) 0.71851(14) 0.67091(18) 0.0262(4) Uani d . 1 . .
    N N3 0.4832(2) 0.62873(15) 0.52812(17) 0.0264(4) Uani d . 1 . .
    C C1 0.4421(2) 0.71587(17) 0.5630(2) 0.0260(5) Uani d . 1 . .
    H H1 0.4357 0.7703 0.5141 0.031 Uiso calc R 1 . .
    C C2 0.4777(2) 0.57391(17) 0.62277(19) 0.0250(5) Uani d . 1 . .
    H H2 0.4998 0.5085 0.6287 0.030 Uiso calc R 1 . .
    C C3 0.4052(2) 0.59254(17) 0.82170(18) 0.0230(5) Uani d . 1 . .
    H H3A 0.4249 0.6441 0.8800 0.028 Uiso calc R 1 . .
    H H3B 0.4615 0.5377 0.8500 0.028 Uiso calc R 1 . .
    C C4 0.2599(2) 0.56308(16) 0.81142(18) 0.0209(5) Uani d . 1 . .
    H H4 0.2028 0.6187 0.7839 0.025 Uiso calc R 1 . .
    C C5 0.2348(2) 0.53134(16) 0.93291(18) 0.0203(5) Uani d . 1 . .
    C C6 0.2718(2) 0.43995(17) 0.9773(2) 0.0264(5) Uani d . 1 . .
    H H6 0.3090 0.3959 0.9308 0.032 Uiso calc R 1 . .
    C C7 0.2536(2) 0.41385(19) 1.0911(2) 0.0292(5) Uani d . 1 . .
    H H7 0.2780 0.3523 1.1202 0.035 Uiso calc R 1 . .
    C C8 0.1994(3) 0.47886(19) 1.1609(2) 0.0306(6) Uani d . 1 . .
    H H8 0.1876 0.4614 1.2371 0.037 Uiso calc R 1 . .
    C C9 0.1627(3) 0.57037(19) 1.1170(2) 0.0323(6) Uani d . 1 . .
    H H9 0.1269 0.6147 1.1640 0.039 Uiso calc R 1 . .
    C C10 0.1791(2) 0.59612(18) 1.0031(2) 0.0263(5) Uani d . 1 . .
    H H10 0.1527 0.6572 0.9734 0.032 Uiso calc R 1 . .
    C C11 0.1027(2) 0.45894(17) 0.69514(19) 0.0220(5) Uani d . 1 . .
    H H11A 0.0452 0.5153 0.6806 0.026 Uiso calc R 1 . .
    H H11B 0.0788 0.4230 0.7613 0.026 Uiso calc R 1 . .
    C C12 0.0843(2) 0.39583(16) 0.58547(18) 0.0199(5) Uani d . 1 . .
    C C13 0.1877(2) 0.37627(17) 0.52494(19) 0.0224(5) Uani d . 1 . .
    H H13 0.2718 0.4021 0.5525 0.027 Uiso calc R 1 . .
    C C14 0.1669(2) 0.31831(17) 0.42329(19) 0.0240(5) Uani d . 1 . .
    H H14 0.2367 0.3050 0.3833 0.029 Uiso calc R 1 . .
    C C15 0.0416(2) 0.28084(16) 0.38240(19) 0.0242(5) Uani d . 1 . .
    C C16 -0.0634(2) 0.30004(17) 0.4409(2) 0.0247(5) Uani d . 1 . .
    H H16 -0.1475 0.2748 0.4125 0.030 Uiso calc R 1 . .
    C C17 -0.0413(2) 0.35727(17) 0.54222(19) 0.0225(5) Uani d . 1 . .
    H H17 -0.1114 0.3702 0.5820 0.027 Uiso calc R 1 . .
loop_
    _atom_site_aniso_label
    _atom_site_aniso_U_11
    _atom_site_aniso_U_22
    _atom_site_aniso_U_33
    _atom_site_aniso_U_12
    _atom_site_aniso_U_13
    _atom_site_aniso_U_23
    Br 0.04619(18) 0.02724(15) 0.02419(14) -0.00004(12) -0.00363(11)
                                                                    -0.00854(10)
    O 0.0210(8) 0.0264(8) 0.0189(7) -0.0031(7) 0.0056(6) -0.0072(6)
    N1 0.0236(10) 0.0210(10) 0.0190(9) -0.0032(8) 0.0061(8) 0.0008(8)
    N2 0.0307(11) 0.0202(10) 0.0295(10) -0.0027(8) 0.0105(9) 0.0003(8)
    N3 0.0287(11) 0.0280(11) 0.0247(10) 0.0014(9) 0.0107(8) 0.0027(8)
    C1 0.0263(12) 0.0263(13) 0.0274(12) 0.0006(10) 0.0102(10) 0.0078(10)
    C2 0.0322(13) 0.0219(12) 0.0222(11) 0.0022(10) 0.0082(10) 0.0008(9)
    C3 0.0273(12) 0.0274(12) 0.0143(10) -0.0054(10) 0.0040(9) -0.0010(9)
    C4 0.0250(12) 0.0220(11) 0.0165(10) -0.0026(9) 0.0059(9) -0.0032(9)
    C5 0.0196(11) 0.0245(12) 0.0166(10) -0.0050(9) 0.0026(9) -0.0037(9)
    C6 0.0304(13) 0.0241(12) 0.0247(11) 0.0010(10) 0.0047(10) -0.0028(10)
    C7 0.0306(13) 0.0290(13) 0.0261(12) -0.0018(11) 0.0002(10) 0.0080(10)
    C8 0.0322(14) 0.0404(15) 0.0207(11) -0.0049(12) 0.0084(10) 0.0043(11)
    C9 0.0379(15) 0.0354(14) 0.0270(12) 0.0019(12) 0.0150(11) -0.0017(11)
    C10 0.0315(13) 0.0244(12) 0.0247(11) -0.0008(10) 0.0097(10) 0.0010(10)
    C11 0.0217(11) 0.0250(12) 0.0197(11) -0.0049(9) 0.0047(9) -0.0017(9)
    C12 0.0251(12) 0.0189(11) 0.0156(10) 0.0004(9) 0.0033(9) 0.0027(8)
    C13 0.0232(12) 0.0238(12) 0.0196(10) -0.0020(9) 0.0018(9) -0.0013(9)
    C14 0.0276(12) 0.0247(12) 0.0201(11) 0.0017(10) 0.0053(10) 0.0003(9)
    C15 0.0345(13) 0.0185(11) 0.0176(10) -0.0005(10) -0.0009(10) 0.0012(9)
    C16 0.0244(12) 0.0233(12) 0.0236(11) -0.0056(10) -0.0034(9) 0.0044(10)
    C17 0.0217(12) 0.0233(12) 0.0229(11) 0.0000(9) 0.0048(9) 0.0042(9)
_geom_special_details
;
All e.s.d.'s (except the e.s.d. in the dihedral angle between two l.s. planes)
are estimated using the full covariance matrix. The cell e.s.d.'s are taken
into account individually in the estimation of e.s.d.'s in distances, angles
and torsion angles; correlations between e.s.d.'s in cell parameters are only
used when they are defined by crystal symmetry. An approximate (isotropic)
treatment of cell e.s.d.'s is used for estimating e.s.d.'s involving l.s.
planes.
;
loop_
    _geom_bond_atom_site_label_1
    _geom_bond_atom_site_label_2
    _geom_bond_site_symmetry_2
    _geom_bond_distance
    _geom_bond_publ_flag
    Br C15 . 1.902(2) ?
    O C4 . 1.417(3) ?
    O C11 . 1.426(3) ?
    N1 C2 . 1.336(3) ?
    N1 N2 . 1.363(3) ?
    N1 C3 . 1.456(3) ?
    N2 C1 . 1.323(3) ?
    N3 C2 . 1.327(3) ?
    C12 C13 . 1.387(3) ?
    C12 C11 . 1.507(3) ?
    C13 C14 . 1.393(3) ?
    C13 H13 . 0.9300 ?
    C14 H14 . 0.9300 ?
    C15 C14 . 1.381(3) ?
    C15 C16 . 1.385(3) ?
    C16 C17 . 1.384(3) ?
    C16 H16 . 0.9300 ?
    C17 C12 . 1.394(3) ?
    C17 H17 . 0.9300 ?
    C1 N3 . 1.356(3) ?
    C1 H1 . 0.9300 ?
    C2 H2 . 0.9300 ?
    C3 C4 . 1.523(3) ?
    C3 H3A . 0.9700 ?
    C3 H3B . 0.9700 ?
    C4 C5 . 1.517(3) ?
    C4 H4 . 0.9800 ?
    C5 C10 . 1.387(3) ?
    C6 C5 . 1.386(3) ?
    C6 C7 . 1.390(3) ?
    C6 H6 . 0.9300 ?
    C7 H7 . 0.9300 ?
    C8 C7 . 1.379(4) ?
    C8 C9 . 1.385(4) ?
    C8 H8 . 0.9300 ?
    C9 H9 . 0.9300 ?
    C10 C9 . 1.385(3) ?
    C10 H10 . 0.9300 ?
    C11 H11A . 0.9700 ?
    C11 H11B . 0.9700 ?
loop_
    _geom_angle_atom_site_label_1
    _geom_angle_atom_site_label_2
    _geom_angle_atom_site_label_3
    _geom_angle_site_symmetry_1
    _geom_angle_site_symmetry_3
    _geom_angle
    _geom_angle_publ_flag
    C4 O C11 . . 113.20(16) ?
    C2 N1 N2 . . 109.63(18) ?
    C2 N1 C3 . . 129.13(19) ?
    N2 N1 C3 . . 120.95(18) ?
    C1 N2 N1 . . 101.85(19) ?
    C2 N3 C1 . . 101.93(19) ?
    N2 C1 N3 . . 115.7(2) ?
    N2 C1 H1 . . 122.2 ?
    N3 C1 H1 . . 122.2 ?
    N3 C2 N1 . . 110.9(2) ?
    N3 C2 H2 . . 124.5 ?
    N1 C2 H2 . . 124.5 ?
    N1 C3 C4 . . 112.24(18) ?
    N1 C3 H3A . . 109.2 ?
    C4 C3 H3A . . 109.2 ?
    N1 C3 H3B . . 109.2 ?
    C4 C3 H3B . . 109.2 ?
    H3A C3 H3B . . 107.9 ?
    O C4 C5 . . 113.84(18) ?
    O C4 C3 . . 105.84(17) ?
    C5 C4 C3 . . 109.14(18) ?
    O C4 H4 . . 109.3 ?
    C5 C4 H4 . . 109.3 ?
    C3 C4 H4 . . 109.3 ?
    C6 C5 C10 . . 119.3(2) ?
    C6 C5 C4 . . 121.1(2) ?
    C10 C5 C4 . . 119.6(2) ?
    C5 C6 C7 . . 120.2(2) ?
    C5 C6 H6 . . 119.9 ?
    C7 C6 H6 . . 119.9 ?
    C8 C7 C6 . . 120.3(2) ?
    C8 C7 H7 . . 119.8 ?
    C6 C7 H7 . . 119.8 ?
    C7 C8 C9 . . 119.6(2) ?
    C7 C8 H8 . . 120.2 ?
    C9 C8 H8 . . 120.2 ?
    C8 C9 C10 . . 120.2(2) ?
    C8 C9 H9 . . 119.9 ?
    C10 C9 H9 . . 119.9 ?
    C9 C10 C5 . . 120.4(2) ?
    C9 C10 H10 . . 119.8 ?
    C5 C10 H10 . . 119.8 ?
    O C11 C12 . . 109.32(18) ?
    O C11 H11A . . 109.8 ?
    C12 C11 H11A . . 109.8 ?
    O C11 H11B . . 109.8 ?
    C12 C11 H11B . . 109.8 ?
    H11A C11 H11B . . 108.3 ?
    C13 C12 C17 . . 118.9(2) ?
    C13 C12 C11 . . 122.1(2) ?
    C17 C12 C11 . . 118.9(2) ?
    C12 C13 C14 . . 120.6(2) ?
    C12 C13 H13 . . 119.7 ?
    C14 C13 H13 . . 119.7 ?
    C15 C14 C13 . . 119.3(2) ?
    C15 C14 H14 . . 120.3 ?
    C13 C14 H14 . . 120.3 ?
    C14 C15 C16 . . 121.0(2) ?
    C14 C15 Br . . 118.98(18) ?
    C16 C15 Br . . 119.97(18) ?
    C17 C16 C15 . . 119.1(2) ?
    C17 C16 H16 . . 120.4 ?
    C15 C16 H16 . . 120.4 ?
    C16 C17 C12 . . 121.0(2) ?
    C16 C17 H17 . . 119.5 ?
    C12 C17 H17 . . 119.5 ?
loop_
    _geom_torsion_atom_site_label_1
    _geom_torsion_atom_site_label_2
    _geom_torsion_atom_site_label_3
    _geom_torsion_atom_site_label_4
    _geom_torsion_site_symmetry_1
    _geom_torsion_site_symmetry_2
    _geom_torsion_site_symmetry_3
    _geom_torsion_site_symmetry_4
    _geom_torsion
    _geom_torsion_publ_flag
    C11 O C4 C5 . . . . 65.5(2) ?
    C11 O C4 C3 . . . . -174.60(17) ?
    C4 O C11 C12 . . . . 168.62(17) ?
    C2 N1 N2 C1 . . . . -0.5(2) ?
    C3 N1 N2 C1 . . . . -174.8(2) ?
    N2 N1 C2 N3 . . . . 0.4(3) ?
    C3 N1 C2 N3 . . . . 174.1(2) ?
    N2 N1 C3 C4 . . . . 83.5(2) ?
    C2 N1 C3 C4 . . . . -89.6(3) ?
    N1 N2 C1 N3 . . . . 0.4(3) ?
    C1 N3 C2 N1 . . . . -0.1(3) ?
    N2 C1 N3 C2 . . . . -0.2(3) ?
    N1 C3 C4 O . . . . 58.0(2) ?
    N1 C3 C4 C5 . . . . -179.15(18) ?
    O C4 C5 C6 . . . . 38.9(3) ?
    O C4 C5 C10 . . . . -143.9(2) ?
    C3 C4 C5 C6 . . . . -79.1(3) ?
    C3 C4 C5 C10 . . . . 98.1(2) ?
    C6 C5 C10 C9 . . . . 1.1(4) ?
    C4 C5 C10 C9 . . . . -176.2(2) ?
    C7 C6 C5 C10 . . . . -0.2(3) ?
    C7 C6 C5 C4 . . . . 177.1(2) ?
    C5 C6 C7 C8 . . . . -0.5(4) ?
    C9 C8 C7 C6 . . . . 0.3(4) ?
    C7 C8 C9 C10 . . . . 0.6(4) ?
    C5 C10 C9 C8 . . . . -1.3(4) ?
    C13 C12 C11 O . . . . -1.9(3) ?
    C17 C12 C11 O . . . . 179.24(19) ?
    C11 C12 C13 C14 . . . . -179.4(2) ?
    C17 C12 C13 C14 . . . . -0.6(3) ?
    C12 C13 C14 C15 . . . . 0.5(3) ?
    Br C15 C14 C13 . . . . 178.28(17) ?
    C16 C15 C14 C13 . . . . 0.0(3) ?
    Br C15 C16 C17 . . . . -178.62(17) ?
    C14 C15 C16 C17 . . . . -0.4(3) ?
    C15 C16 C17 C12 . . . . 0.2(3) ?
    C16 C17 C12 C11 . . . . 179.1(2) ?
    C16 C17 C12 C13 . . . . 0.3(3) ?
loop_
    _geom_hbond_atom_site_label_D
    _geom_hbond_atom_site_label_H
    _geom_hbond_atom_site_label_A
    _geom_hbond_site_symmetry_A
    _geom_hbond_distance_DH
    _geom_hbond_distance_HA
    _geom_hbond_distance_DA
    _geom_hbond_angle_DHA
    _geom_hbond_publ_flag
    C13 H13 O . 0.93 2.37 2.723(3) 102.00 yes
    C11 H11A Cg3 3_655 0.97 2.84 3.687(2) 146.63 yes
data_global
_journal_date_recd_electronic     2008-08-22
_journal_date_accepted     2008-08-29
_journal_name_full     'Acta Crystallographica, Section E'
_journal_year     2008
_journal_volume     64
_journal_issue     10
_journal_page_first     o1914
_journal_page_last     o1915
_journal_paper_category     QO
_journal_coeditor_code     XU2450
_publ_contact_author
;
Dr. Tuncer H\"okelek
Hacettepe University
Department of Physics
06800 Beytepe
Ankara
Turkey
;
_publ_contact_author_email     merzifon@hacettepe.edu.tr
_publ_contact_author_fax     '90(312)2352550'
_publ_contact_author_phone     '90(312)2977242'
_publ_section_title
;
1-[2-(4-Bromobenzyloxy)-2-phenylethyl]-1<i>H</i>-1,2,4-triazole
;
loop_
    _publ_author_name
    _publ_author_address
    '\"Ozel G\"uven, \"Ozden'
;
Zonguldak Karaelmas University,
Department of Chemistry,
67100
Zonguldak, Turkey
;
    'Tahtac\?i, Hakan'
;
Zonguldak Karaelmas University,
Department of Chemistry,
67100
Zonguldak, Turkey
;
    'Coles, Simon J.'
;
Southampton University,
Department of Chemistry,
SO17 1BJ Southampton
England
;
    'H\"okelek, Tuncer'
;
Hacettepe University,
Department of Physics,
06800 Beytepe
Ankara
Turkey
;
