# Supplementary material for: 1-[2-(4-Bromo­benz­yloxy)-2-phenyl­ethyl]-1H-1,2,4-triazole
Source: Acta Crystallogr Sect E Struct Rep Online. 2008 Sep 13;64(Pt 10):o1914–5. doi: 10.1107/S1600536808027748 (PMC2959426; doi:10.1107/S1600536808027748)
Supplement: Supplementary file 2 [file e-64-o1914-Isup2.hkl]

#
# h,k,l, Fo-squared, sigma(Fo-squared), Fc and phi(calc)
#
data_I
_shelx_title ' ht15 in P 21/n'
_shelx_refln_list_code          6
_shelx_F_calc_maximum      218.07
_exptl_crystal_F_000       727.85
_reflns_d_resolution_high  0.7696
 
loop_
 _symmetry_equiv_pos_as_xyz
 'x, y, z'
 '-x+1/2, y+1/2, -z+1/2'
 '-x, -y, -z'
 'x-1/2, -y-1/2, z-1/2'
 
_cell_length_a    10.2070
_cell_length_b    13.7948
_cell_length_c    11.4007
_cell_angle_alpha  90.000
_cell_angle_beta  100.317
_cell_angle_gamma  90.000
 
loop_
 _refln_index_h
 _refln_index_k
 _refln_index_l
 _refln_F_squared_meas
 _refln_F_squared_sigma
 _refln_F_calc
 _refln_phase_calc
2 0 0 10266.99 324.84 106.87 0.0
4 0 0 21484.69 658.72 150.79 0.0
6 0 0 118.58 10.89 11.33 0.0
8 0 0 485.11 34.46 22.84 0.0
10 0 0 27.10 19.20 8.27 0.0
12 0 0 759.16 84.01 24.91 0.0
2 1 0 6788.58 184.76 86.31 180.0
3 1 0 13797.00 273.76 119.51 0.0
4 1 0 6364.41 121.28 79.66 180.0
5 1 0 119.48 8.71 10.38 0.0
6 1 0 1833.64 44.94 43.04 180.0
7 1 0 535.06 19.84 22.47 0.0
8 1 0 512.33 20.58 22.49 180.0
9 1 0 241.05 16.00 15.68 0.0
10 1 0 153.42 15.74 13.48 180.0
11 1 0 8.71 20.78 0.62 180.0
12 1 0 510.72 81.86 20.29 180.0
13 1 0 0.00 45.25 5.80 0.0
1 2 0 76.14 3.48 8.80 180.0
2 2 0 41751.34 1019.42 217.93 180.0
3 2 0 7841.28 153.64 89.78 180.0
4 2 0 471.84 12.61 23.54 180.0
5 2 0 1945.09 49.18 42.75 180.0
6 2 0 4204.88 89.79 64.56 180.0
7 2 0 1407.82 39.59 36.47 180.0
8 2 0 0.12 8.57 0.33 180.0
9 2 0 493.90 24.18 22.15 180.0
10 2 0 151.39 16.30 11.75 180.0
11 2 0 36.00 13.41 7.83 180.0
12 2 0 0.00 24.36 0.35 180.0
1 3 0 8710.30 184.02 96.63 180.0
2 3 0 100.48 7.96 8.10 0.0
3 3 0 5793.56 117.29 77.54 180.0
4 3 0 338.65 9.66 17.12 180.0
5 3 0 1960.41 43.85 44.94 180.0
6 3 0 643.77 17.76 24.82 0.0
7 3 0 438.81 15.69 21.11 180.0
8 3 0 858.06 27.40 28.59 0.0
9 3 0 1514.57 62.15 38.62 180.0
10 3 0 241.52 15.11 13.79 0.0
11 3 0 77.06 12.72 10.14 180.0
12 3 0 4.39 19.54 0.57 180.0
0 4 0 121.75 9.05 11.61 0.0
1 4 0 150.98 6.37 12.32 0.0
2 4 0 81.83 5.60 10.70 0.0
3 4 0 2156.02 47.55 46.26 0.0
4 4 0 2167.00 49.56 45.75 0.0
5 4 0 3062.05 55.98 54.81 0.0
6 4 0 1.39 7.25 0.96 180.0
7 4 0 30.51 7.52 5.31 0.0
8 4 0 684.52 23.43 26.43 0.0
9 4 0 66.85 9.31 8.45 0.0
10 4 0 0.59 11.90 1.69 0.0
11 4 0 254.11 37.49 14.80 0.0
12 4 0 2.10 20.76 0.47 0.0
1 5 0 4984.12 103.77 73.52 0.0
2 5 0 226.76 9.35 14.66 180.0
3 5 0 4153.63 103.67 66.45 0.0
4 5 0 1622.81 36.41 38.44 180.0
5 5 0 1871.31 44.39 44.05 0.0
6 5 0 17.50 7.51 4.05 180.0
7 5 0 2409.53 72.54 48.66 0.0
8 5 0 4.54 8.63 0.80 0.0
9 5 0 149.74 11.67 13.24 0.0
10 5 0 69.21 9.54 8.86 180.0
11 5 0 596.78 37.82 25.72 0.0
12 5 0 29.60 24.68 7.91 180.0
0 6 0 888.10 30.35 27.38 180.0
1 6 0 27.26 8.91 3.60 180.0
2 6 0 22.64 5.50 3.88 0.0
3 6 0 163.60 10.52 13.61 180.0
4 6 0 326.70 13.32 17.97 0.0
5 6 0 622.59 20.36 24.80 180.0
6 6 0 258.31 11.89 15.11 0.0
7 6 0 268.47 14.51 16.01 180.0
8 6 0 28.88 10.87 2.87 0.0
9 6 0 186.73 13.84 12.61 180.0
10 6 0 2.41 12.65 1.31 180.0
11 6 0 0.00 13.57 3.77 180.0
12 6 0 37.08 30.94 5.28 180.0
1 7 0 6204.62 130.86 81.68 180.0
2 7 0 4.24 7.94 0.90 0.0
3 7 0 3412.36 74.52 58.94 180.0
4 7 0 938.00 22.88 28.38 0.0
5 7 0 3445.15 88.07 56.75 180.0
6 7 0 0.00 8.45 0.87 180.0
7 7 0 259.79 15.28 15.64 180.0
8 7 0 246.60 15.20 15.35 180.0
9 7 0 1293.66 50.51 35.00 180.0
10 7 0 39.48 12.09 7.91 180.0
11 7 0 32.45 14.19 5.14 180.0
12 7 0 83.65 18.25 9.70 180.0
0 8 0 2056.75 59.49 45.32 180.0
1 8 0 693.81 17.60 26.46 0.0
2 8 0 890.56 25.53 30.77 180.0
3 8 0 981.27 25.04 30.23 0.0
4 8 0 1028.93 29.82 32.32 180.0
5 8 0 9.76 8.31 3.64 0.0
6 8 0 735.48 28.40 26.60 180.0
7 8 0 316.04 15.88 17.20 0.0
8 8 0 678.67 24.79 25.71 180.0
9 8 0 10.07 10.58 2.56 180.0
10 8 0 0.00 12.16 3.14 180.0
11 8 0 98.73 21.08 11.98 0.0
1 9 0 2599.28 57.75 49.91 0.0
2 9 0 3.47 6.59 0.79 0.0
3 9 0 1626.19 41.35 39.57 0.0
4 9 0 893.66 25.36 29.29 0.0
5 9 0 16.97 8.53 4.47 0.0
6 9 0 163.35 19.19 12.06 0.0
7 9 0 603.89 27.35 24.59 0.0
8 9 0 336.18 16.58 19.26 0.0
9 9 0 25.71 13.86 5.42 0.0
10 9 0 343.02 28.07 19.19 0.0
11 9 0 146.84 20.12 11.00 0.0
0 10 0 7635.06 258.66 85.98 0.0
1 10 0 14.76 8.26 1.78 0.0
2 10 0 3749.65 89.65 59.28 0.0
3 10 0 290.78 21.02 16.37 180.0
4 10 0 1723.39 54.87 41.01 0.0
5 10 0 314.28 17.17 17.74 180.0
6 10 0 684.01 26.80 26.36 0.0
7 10 0 2.62 9.81 1.13 180.0
8 10 0 128.01 13.57 9.91 0.0
9 10 0 48.85 21.66 8.43 180.0
10 10 0 117.00 36.10 12.02 0.0
1 11 0 58.47 11.13 8.33 180.0
2 11 0 947.93 33.61 30.82 180.0
3 11 0 41.23 10.52 5.52 0.0
4 11 0 319.49 17.70 18.21 180.0
5 11 0 33.09 10.04 4.07 180.0
6 11 0 625.98 25.00 25.39 180.0
7 11 0 14.21 18.56 4.62 0.0
8 11 0 117.80 18.96 12.35 180.0
9 11 0 64.42 21.88 6.36 0.0
10 11 0 60.56 17.90 7.41 180.0
0 12 0 5177.99 283.31 70.96 180.0
1 12 0 213.76 14.30 14.35 0.0
2 12 0 5132.65 134.44 69.94 180.0
3 12 0 6.03 7.53 0.97 0.0
4 12 0 1410.36 49.42 36.87 180.0
5 12 0 7.61 9.24 0.95 0.0
6 12 0 378.36 22.36 20.07 180.0
7 12 0 10.66 10.96 1.91 180.0
8 12 0 20.32 19.67 5.76 180.0
9 12 0 5.64 19.77 1.84 180.0
1 13 0 225.89 16.54 15.10 180.0
2 13 0 49.67 11.06 7.64 0.0
3 13 0 921.34 35.54 28.93 180.0
4 13 0 296.77 18.11 17.34 0.0
5 13 0 410.14 25.61 21.25 180.0
6 13 0 330.60 37.51 17.79 0.0
7 13 0 358.25 34.54 18.28 180.0
8 13 0 274.20 27.43 15.59 0.0
0 14 0 1944.01 83.38 43.85 0.0
1 14 0 23.33 13.57 4.31 0.0
2 14 0 1549.01 62.26 38.47 0.0
3 14 0 30.91 12.81 6.13 0.0
4 14 0 1376.39 66.81 37.64 0.0
5 14 0 698.34 37.45 26.72 0.0
6 14 0 140.67 20.33 12.43 0.0
7 14 0 79.21 21.94 8.80 0.0
8 14 0 83.18 32.27 10.37 0.0
1 15 0 1620.88 62.42 39.86 0.0
2 15 0 5.24 12.95 1.12 180.0
3 15 0 932.34 40.23 30.70 0.0
4 15 0 94.97 21.99 12.28 180.0
5 15 0 724.21 54.61 26.91 0.0
6 15 0 71.46 23.26 7.56 180.0
7 15 0 122.66 27.80 12.23 0.0
0 16 0 42.58 20.03 7.51 180.0
1 16 0 6.04 13.10 5.38 180.0
2 16 0 160.79 19.20 11.77 180.0
3 16 0 592.09 44.79 25.59 180.0
4 16 0 27.50 22.48 3.42 0.0
5 16 0 127.02 27.95 13.12 180.0
1 17 0 571.80 36.20 22.38 180.0
2 17 0 28.20 46.77 7.01 0.0
3 17 0 331.01 32.66 18.10 180.0
4 17 0 231.78 26.66 14.72 0.0
-13 0 1 55.54 38.25 6.39 0.0
-11 0 1 793.54 69.22 28.97 0.0
-9 0 1 1229.12 82.65 33.81 0.0
-7 0 1 7699.01 338.88 89.26 0.0
-5 0 1 80.08 14.17 6.73 180.0
-3 0 1 28.30 5.48 4.32 180.0
3 0 1 2373.69 73.47 48.73 0.0
5 0 1 2460.70 81.74 49.19 0.0
7 0 1 1921.19 77.57 43.26 180.0
9 0 1 549.99 36.52 24.41 180.0
11 0 1 480.17 66.81 19.99 180.0
-13 1 1 52.11 29.08 8.89 180.0
-12 1 1 0.00 23.89 1.88 180.0
-11 1 1 67.58 18.16 6.97 180.0
-10 1 1 254.58 29.79 16.99 0.0
-9 1 1 139.97 15.29 12.48 180.0
-8 1 1 183.56 11.23 14.05 180.0
-7 1 1 3493.32 95.70 58.50 180.0
-6 1 1 65.92 7.66 7.15 0.0
-5 1 1 2150.36 44.99 47.65 180.0
-4 1 1 10.86 5.60 2.76 180.0
-3 1 1 3082.57 55.32 57.38 180.0
-2 1 1 8653.24 177.19 94.69 0.0
1 1 1 1152.67 205.85 49.25 180.0
2 1 1 17760.94 315.23 140.71 0.0
3 1 1 14649.90 213.12 126.34 180.0
4 1 1 220.17 7.15 13.40 180.0
5 1 1 18784.54 294.17 138.63 180.0
6 1 1 275.84 15.95 15.54 0.0
7 1 1 3381.01 91.43 57.16 180.0
8 1 1 29.97 7.56 5.44 180.0
9 1 1 1051.10 40.07 32.04 180.0
10 1 1 36.91 9.86 5.03 180.0
11 1 1 64.49 25.40 8.66 180.0
12 1 1 40.67 22.12 5.84 180.0
-13 2 1 386.69 75.48 19.27 180.0
-12 2 1 3.27 40.59 4.33 0.0
-11 2 1 284.77 25.35 15.94 180.0
-10 2 1 335.32 30.94 19.50 180.0
-9 2 1 2465.83 88.01 48.68 180.0
-8 2 1 288.22 19.70 16.81 180.0
-7 2 1 1.01 8.48 1.17 180.0
-6 2 1 811.13 19.27 28.53 180.0
-5 2 1 1067.89 28.93 32.44 180.0
-4 2 1 2851.39 59.15 54.63 180.0
-3 2 1 201.31 10.00 14.72 180.0
-2 2 1 347.88 9.88 17.64 0.0
-1 2 1 904.95 20.44 31.96 180.0
0 2 1 55.80 6.52 7.58 0.0
1 2 1 2522.89 81.43 51.85 0.0
2 2 1 11835.95 214.69 110.92 180.0
3 2 1 255.49 8.66 15.30 180.0
4 2 1 77.05 5.81 7.77 0.0
5 2 1 5932.72 114.63 75.09 0.0
6 2 1 4164.33 88.24 64.82 180.0
7 2 1 233.47 11.29 14.90 0.0
8 2 1 704.37 26.85 26.46 180.0
9 2 1 674.96 27.84 25.68 0.0
10 2 1 130.34 12.58 11.72 180.0
11 2 1 109.28 12.24 11.32 0.0
12 2 1 30.36 35.62 7.57 180.0
-12 3 1 180.75 63.49 14.72 180.0
-11 3 1 283.98 31.18 17.75 0.0
-10 3 1 55.22 10.69 6.67 180.0
-9 3 1 1545.97 58.86 38.36 0.0
-8 3 1 176.04 10.79 12.81 180.0
-7 3 1 915.07 27.61 29.80 0.0
-6 3 1 457.76 17.47 20.23 180.0
-5 3 1 3136.83 64.00 57.36 0.0
-4 3 1 263.61 11.02 15.66 180.0
-3 3 1 1401.09 30.98 38.31 0.0
-2 3 1 3.03 6.23 1.71 0.0
-1 3 1 11062.08 233.88 109.60 0.0
0 3 1 14978.81 319.68 128.82 180.0
1 3 1 28676.83 604.63 181.45 0.0
2 3 1 1267.56 26.00 36.11 180.0
3 3 1 10191.12 182.29 101.65 0.0
4 3 1 1070.56 27.27 31.90 180.0
5 3 1 379.63 14.86 21.36 0.0
6 3 1 400.26 15.49 20.23 0.0
7 3 1 628.39 21.18 24.65 0.0
8 3 1 1394.56 39.21 36.97 0.0
9 3 1 21.96 9.29 5.28 180.0
10 3 1 395.63 23.82 19.97 0.0
11 3 1 0.00 11.02 1.06 0.0
12 3 1 151.81 25.18 13.11 0.0
-12 4 1 5.42 16.89 2.66 0.0
-11 4 1 141.95 18.46 12.68 0.0
-10 4 1 383.81 28.34 20.22 0.0
-9 4 1 18.13 11.75 2.53 180.0
-8 4 1 1384.78 38.72 36.40 0.0
-7 4 1 171.70 11.08 12.94 0.0
-6 4 1 3584.56 77.58 58.71 0.0
-5 4 1 17.39 6.59 2.88 180.0
-4 4 1 9770.91 217.52 98.88 0.0
-3 4 1 397.69 10.86 20.12 0.0
-2 4 1 7017.58 160.49 86.80 0.0
-1 4 1 10.43 5.28 1.35 180.0
0 4 1 5952.27 128.45 80.89 0.0
1 4 1 453.92 10.33 21.28 0.0
2 4 1 3351.74 74.18 61.24 0.0
3 4 1 3111.71 60.73 53.59 180.0
4 4 1 11318.89 202.39 108.23 0.0
5 4 1 232.42 11.64 14.92 180.0
6 4 1 1856.59 51.83 42.89 0.0
7 4 1 2372.42 87.05 48.45 180.0
8 4 1 2068.14 60.92 45.75 0.0
9 4 1 6.25 7.17 2.06 0.0
10 4 1 107.20 25.75 12.42 0.0
11 4 1 131.62 23.65 10.13 180.0
12 4 1 115.36 20.48 10.00 0.0
-12 5 1 141.10 123.69 12.58 0.0
-11 5 1 7.57 28.80 2.71 0.0
-10 5 1 186.17 16.04 13.83 0.0
-9 5 1 40.58 8.93 6.79 180.0
-8 5 1 281.17 17.28 16.11 0.0
-7 5 1 0.00 7.54 1.64 180.0
-6 5 1 521.77 18.05 22.82 0.0
-5 5 1 938.49 28.69 29.91 180.0
-4 5 1 599.41 17.86 24.66 0.0
-3 5 1 1312.08 33.14 35.31 180.0
-2 5 1 80.73 6.01 9.72 0.0
-1 5 1 0.84 4.80 2.52 0.0
0 5 1 2282.95 45.58 48.56 0.0
1 5 1 257.61 8.19 15.89 180.0
2 5 1 794.71 20.76 28.01 180.0
3 5 1 123.64 6.59 11.17 180.0
4 5 1 1253.55 28.19 35.73 180.0
5 5 1 91.54 6.85 9.35 180.0
6 5 1 1206.22 39.10 34.52 180.0
7 5 1 3.65 7.03 0.61 180.0
8 5 1 780.05 30.53 27.33 180.0
9 5 1 190.99 13.14 13.40 0.0
10 5 1 1294.62 53.92 36.53 180.0
11 5 1 0.00 27.08 3.31 0.0
12 5 1 3.12 45.28 3.74 180.0
-12 6 1 204.87 32.63 15.66 180.0
-11 6 1 53.52 14.07 6.45 0.0
-10 6 1 66.59 10.80 8.24 180.0
-9 6 1 60.89 16.72 7.82 0.0
-8 6 1 1294.87 49.82 35.35 180.0
-7 6 1 5.39 6.32 1.51 180.0
-6 6 1 2193.90 63.38 46.17 180.0
-5 6 1 116.44 9.76 8.71 180.0
-4 6 1 2169.32 51.42 47.15 180.0
-3 6 1 1141.57 29.60 31.75 0.0
-2 6 1 6998.31 153.87 84.14 180.0
-1 6 1 240.85 10.23 14.78 180.0
0 6 1 4724.36 102.44 72.12 180.0
1 6 1 507.10 12.90 20.98 180.0
2 6 1 8003.90 174.55 90.40 180.0
3 6 1 604.25 15.13 23.37 180.0
4 6 1 4963.46 103.44 71.25 180.0
5 6 1 91.63 6.45 8.80 180.0
6 6 1 2263.69 54.25 47.82 180.0
7 6 1 225.18 11.62 15.79 180.0
8 6 1 1406.44 48.30 36.54 180.0
9 6 1 441.93 20.27 20.88 0.0
10 6 1 862.72 35.88 29.72 180.0
11 6 1 69.53 18.93 10.15 180.0
12 6 1 1.59 20.41 2.90 180.0
-12 7 1 82.14 19.80 8.61 180.0
-11 7 1 16.66 48.62 4.91 180.0
-10 7 1 143.21 23.21 10.95 180.0
-9 7 1 366.78 20.94 19.94 180.0
-8 7 1 260.50 14.40 16.30 180.0
-7 7 1 0.70 6.95 1.21 0.0
-6 7 1 93.64 17.50 11.25 180.0
-5 7 1 726.08 24.73 27.01 180.0
-4 7 1 72.66 8.58 10.36 180.0
-3 7 1 229.04 9.27 15.68 180.0
-2 7 1 1031.33 27.22 30.98 180.0
-1 7 1 3099.98 65.03 53.76 180.0
0 7 1 187.94 10.96 12.28 0.0
1 7 1 3181.17 66.77 56.97 180.0
2 7 1 1324.59 30.65 34.62 180.0
3 7 1 1321.11 33.88 35.94 180.0
4 7 1 1084.57 36.97 32.57 0.0
5 7 1 343.63 13.95 17.53 180.0
6 7 1 530.03 17.98 22.22 0.0
7 7 1 175.85 15.41 13.40 180.0
8 7 1 883.28 33.24 30.13 0.0
9 7 1 156.75 14.21 12.91 0.0
10 7 1 99.04 12.13 9.91 0.0
11 7 1 127.74 20.03 10.08 180.0
-11 8 1 6.94 18.11 3.04 180.0
-10 8 1 285.48 39.36 17.14 0.0
-9 8 1 44.73 13.22 6.86 180.0
-8 8 1 30.36 9.14 5.67 0.0
-7 8 1 367.89 21.49 19.43 180.0
-6 8 1 1373.46 53.21 36.44 0.0
-5 8 1 196.84 11.85 13.54 180.0
-4 8 1 1165.81 31.01 34.41 0.0
-3 8 1 52.23 7.30 6.85 180.0
-2 8 1 298.24 12.25 19.34 0.0
-1 8 1 173.38 10.79 12.53 180.0
0 8 1 847.95 19.12 29.64 0.0
1 8 1 358.98 13.38 19.04 0.0
2 8 1 3466.21 85.80 59.37 0.0
3 8 1 158.53 11.18 11.95 0.0
4 8 1 3371.95 93.42 57.55 0.0
5 8 1 258.81 11.54 16.48 0.0
6 8 1 4493.93 120.60 65.12 0.0
7 8 1 192.55 12.53 14.13 0.0
8 8 1 658.45 28.53 25.19 0.0
9 8 1 186.30 14.79 14.40 0.0
10 8 1 41.31 17.83 7.94 0.0
11 8 1 0.00 12.97 1.56 180.0
-11 9 1 64.81 23.73 9.04 0.0
-10 9 1 74.97 35.91 9.58 0.0
-9 9 1 81.95 16.88 8.56 0.0
-8 9 1 150.83 13.97 11.20 0.0
-7 9 1 1571.41 61.77 39.55 0.0
-6 9 1 11.42 10.26 1.74 0.0
-5 9 1 382.32 18.89 19.73 0.0
-4 9 1 2.95 7.79 1.64 0.0
-3 9 1 4853.02 112.07 68.33 0.0
-2 9 1 15.62 8.37 3.20 0.0
-1 9 1 3586.03 74.71 59.87 0.0
0 9 1 1761.59 44.18 39.68 0.0
1 9 1 4017.73 86.65 62.46 0.0
2 9 1 275.05 13.43 15.57 0.0
3 9 1 2040.97 56.32 45.29 0.0
4 9 1 630.53 21.89 24.21 0.0
5 9 1 2513.07 81.32 48.24 0.0
6 9 1 707.09 26.75 26.59 180.0
7 9 1 153.81 10.50 11.73 0.0
8 9 1 236.35 15.40 15.74 180.0
9 9 1 158.05 18.02 13.64 0.0
10 9 1 227.43 53.10 15.49 180.0
11 9 1 0.00 12.32 2.13 0.0
-10 10 1 20.60 16.35 3.65 180.0
-9 10 1 379.94 29.95 20.02 0.0
-8 10 1 726.70 48.24 28.54 180.0
-7 10 1 371.20 20.12 20.34 0.0
-6 10 1 16.06 8.42 2.20 180.0
-5 10 1 536.74 20.18 22.73 0.0
-4 10 1 36.39 9.76 5.34 180.0
-3 10 1 29.41 10.57 5.14 0.0
-2 10 1 1.15 10.22 2.51 0.0
-1 10 1 5.01 7.36 1.70 0.0
0 10 1 146.05 10.95 11.85 180.0
1 10 1 6.88 8.41 2.18 180.0
2 10 1 69.73 10.04 8.32 180.0
3 10 1 11.83 8.42 4.89 180.0
4 10 1 1484.55 41.99 38.08 180.0
5 10 1 6.64 8.17 2.92 180.0
6 10 1 239.78 13.36 15.03 180.0
7 10 1 279.64 14.73 16.50 180.0
8 10 1 186.32 12.97 14.41 180.0
9 10 1 324.41 32.98 18.36 180.0
10 10 1 9.84 24.48 3.89 180.0
-10 11 1 0.00 19.72 0.71 180.0
-9 11 1 339.95 61.38 17.73 180.0
-8 11 1 20.34 15.29 4.77 0.0
-7 11 1 713.08 30.74 26.19 180.0
-6 11 1 59.48 15.10 7.65 0.0
-5 11 1 3338.51 103.73 56.18 180.0
-4 11 1 89.12 12.09 8.11 0.0
-3 11 1 1250.49 39.56 35.63 180.0
-2 11 1 172.93 15.36 12.52 180.0
-1 11 1 4074.92 114.55 63.69 180.0
0 11 1 450.23 17.42 21.38 180.0
1 11 1 2214.17 70.27 46.71 180.0
2 11 1 266.99 14.86 17.59 180.0
3 11 1 3850.36 98.02 60.36 180.0
4 11 1 185.36 13.41 14.19 180.0
5 11 1 2390.97 71.85 48.30 180.0
6 11 1 209.31 22.67 15.13 180.0
7 11 1 1313.36 53.47 35.86 180.0
8 11 1 52.48 13.68 5.43 0.0
9 11 1 182.97 21.75 13.08 180.0
10 11 1 0.00 19.34 1.05 180.0
-9 12 1 613.59 51.37 24.71 180.0
-8 12 1 63.42 24.39 8.49 180.0
-7 12 1 203.17 18.97 16.00 180.0
-6 12 1 0.00 31.44 1.07 0.0
-5 12 1 92.52 16.43 10.88 180.0
-4 12 1 661.81 26.49 25.02 180.0
-3 12 1 107.71 13.94 9.77 180.0
-2 12 1 205.95 14.44 14.89 180.0
-1 12 1 1.22 8.61 1.29 0.0
0 12 1 477.77 20.33 22.22 180.0
1 12 1 33.53 9.42 4.81 180.0
2 12 1 278.91 17.49 16.84 180.0
3 12 1 58.48 11.31 8.10 180.0
4 12 1 146.91 12.31 13.01 180.0
5 12 1 241.87 16.45 15.72 0.0
6 12 1 18.08 11.72 5.73 0.0
7 12 1 173.87 27.65 15.03 0.0
8 12 1 131.29 38.44 11.31 180.0
9 12 1 157.73 21.21 12.12 0.0
-9 13 1 210.70 33.61 14.25 0.0
-8 13 1 14.24 19.58 0.81 180.0
-7 13 1 261.03 58.28 15.98 0.0
-6 13 1 61.09 20.39 6.84 180.0
-5 13 1 160.26 17.99 12.14 0.0
-4 13 1 41.53 13.47 6.33 180.0
-3 13 1 536.25 29.57 23.64 0.0
-2 13 1 53.11 11.80 6.94 180.0
-1 13 1 436.60 23.40 20.26 0.0
0 13 1 91.97 13.46 9.08 180.0
1 13 1 2142.54 66.60 44.51 0.0
2 13 1 367.93 19.51 18.97 0.0
3 13 1 2664.86 93.11 50.33 0.0
4 13 1 402.17 28.35 20.83 0.0
5 13 1 1170.67 51.09 34.31 0.0
6 13 1 25.72 13.87 6.47 0.0
7 13 1 577.54 40.87 23.35 0.0
8 13 1 77.25 18.48 9.06 0.0
-8 14 1 123.19 25.23 12.10 0.0
-7 14 1 136.80 28.10 13.51 0.0
-6 14 1 331.87 54.71 18.94 0.0
-5 14 1 8.27 20.21 2.35 180.0
-4 14 1 507.82 25.83 22.73 0.0
-3 14 1 149.74 22.45 11.59 0.0
-2 14 1 897.24 46.43 28.52 0.0
-1 14 1 73.26 13.85 8.97 0.0
0 14 1 938.69 35.21 30.44 0.0
1 14 1 108.43 13.57 10.76 0.0
2 14 1 1006.68 41.63 30.86 0.0
3 14 1 153.27 25.47 11.31 180.0
4 14 1 131.24 17.70 11.82 0.0
5 14 1 56.45 19.56 9.58 180.0
6 14 1 537.87 40.87 21.78 0.0
7 14 1 7.89 26.52 3.34 180.0
-7 15 1 2.96 23.80 3.29 180.0
-6 15 1 194.48 27.07 13.21 0.0
-5 15 1 131.44 24.19 9.61 180.0
-4 15 1 169.95 18.71 14.09 0.0
-3 15 1 114.01 17.51 10.67 180.0
-2 15 1 85.40 16.80 7.10 0.0
-1 15 1 42.18 14.68 6.66 180.0
0 15 1 214.11 22.19 13.97 0.0
1 15 1 375.05 26.25 21.26 180.0
2 15 1 22.93 17.98 5.20 0.0
3 15 1 343.03 25.22 18.65 180.0
4 15 1 24.02 17.92 3.47 0.0
5 15 1 166.45 31.82 12.88 180.0
6 15 1 9.84 28.23 3.18 180.0
-5 16 1 239.44 28.57 17.33 180.0
-4 16 1 913.02 85.31 28.55 180.0
-3 16 1 391.65 44.00 20.91 0.0
-2 16 1 909.05 42.37 30.14 180.0
-1 16 1 0.00 11.31 1.30 180.0
0 16 1 645.66 38.59 25.37 180.0
1 16 1 1.73 16.71 2.97 0.0
2 16 1 275.18 33.09 15.56 180.0
3 16 1 21.86 37.33 4.96 0.0
4 16 1 520.66 40.09 23.07 180.0
5 16 1 13.18 20.15 3.58 0.0
-4 17 1 43.79 18.76 8.77 180.0
-3 17 1 52.75 17.95 8.49 0.0
-2 17 1 216.15 24.19 14.90 180.0
-1 17 1 0.00 18.56 1.68 180.0
0 17 1 0.00 18.46 1.92 0.0
1 17 1 71.86 26.70 5.82 180.0
2 17 1 13.59 35.78 5.43 180.0
3 17 1 0.00 25.05 4.10 180.0
-12 0 2 79.23 21.90 7.38 180.0
-10 0 2 972.15 72.44 31.80 180.0
-8 0 2 5075.24 281.35 70.10 180.0
-6 0 2 1216.76 60.96 34.80 180.0
-4 0 2 9027.08 267.77 96.87 180.0
-2 0 2 7489.13 155.69 88.11 180.0
0 0 2 3560.68 76.11 62.50 180.0
2 0 2 13607.91 281.20 122.53 180.0
4 0 2 1171.23 44.49 34.91 180.0
6 0 2 41.65 13.39 7.44 180.0
8 0 2 1083.67 56.40 32.42 180.0
10 0 2 318.47 43.43 19.61 180.0
12 0 2 215.55 40.30 16.00 180.0
-13 1 2 15.53 22.38 1.97 180.0
-12 1 2 4.80 47.71 8.39 180.0
-11 1 2 131.08 19.76 10.49 180.0
-10 1 2 858.15 44.59 28.97 180.0
-9 1 2 353.87 20.33 18.84 0.0
-8 1 2 1095.71 45.64 33.60 180.0
-7 1 2 276.35 13.59 16.04 180.0
-6 1 2 737.25 24.52 27.71 180.0
-5 1 2 119.64 6.59 11.08 180.0
-4 1 2 3714.39 63.11 62.04 180.0
-3 1 2 1323.41 27.27 36.34 180.0
-2 1 2 27.76 3.36 5.89 180.0
-1 1 2 8014.61 111.63 92.93 180.0
0 1 2 2099.44 34.54 46.73 0.0
1 1 2 318.43 6.00 18.38 180.0
2 1 2 5915.87 102.87 78.08 0.0
3 1 2 0.23 3.27 0.42 180.0
4 1 2 1113.58 22.72 31.12 0.0
5 1 2 59.66 8.70 7.67 180.0
6 1 2 1285.59 32.41 35.26 0.0
7 1 2 0.00 5.83 1.38 180.0
8 1 2 1.90 7.43 1.06 180.0
9 1 2 22.09 10.63 4.34 0.0
10 1 2 98.59 10.78 10.07 0.0
11 1 2 20.25 33.50 7.45 180.0
12 1 2 41.84 15.67 6.29 0.0
-13 2 2 91.25 52.62 8.12 180.0
-12 2 2 54.34 22.69 9.10 0.0
-11 2 2 0.86 13.48 0.79 180.0
-10 2 2 215.09 24.63 13.86 0.0
-9 2 2 7.22 10.62 2.66 0.0
-8 2 2 536.08 17.78 22.82 0.0
-7 2 2 103.86 11.89 10.49 180.0
-6 2 2 4253.36 85.22 65.53 0.0
-5 2 2 542.70 14.07 23.56 180.0
-4 2 2 4388.19 101.98 66.93 0.0
-3 2 2 1080.88 24.46 32.13 0.0
-2 2 2 20741.16 405.84 148.88 0.0
-1 2 2 108.02 5.08 10.48 180.0
0 2 2 1865.83 38.51 43.64 0.0
1 2 2 3697.08 60.73 62.00 0.0
2 2 2 432.09 13.90 21.97 0.0
3 2 2 522.28 12.28 22.09 0.0
4 2 2 3509.30 66.83 61.67 0.0
5 2 2 230.17 10.30 16.59 0.0
6 2 2 2602.05 66.81 51.93 0.0
7 2 2 98.05 8.02 9.50 180.0
8 2 2 1527.20 54.43 39.01 0.0
9 2 2 29.58 9.89 5.83 0.0
10 2 2 716.72 40.10 28.08 0.0
11 2 2 16.59 19.24 2.96 0.0
12 2 2 67.19 59.72 6.51 0.0
-13 3 2 0.65 19.96 0.83 180.0
-12 3 2 179.85 58.79 12.27 0.0
-11 3 2 3.24 16.78 2.48 0.0
-10 3 2 134.70 14.68 11.78 0.0
-9 3 2 34.29 8.70 7.07 0.0
-8 3 2 924.11 29.78 30.63 0.0
-7 3 2 10.04 7.47 2.03 180.0
-6 3 2 3572.65 66.67 59.33 0.0
-5 3 2 4229.19 101.59 63.58 0.0
-4 3 2 889.85 23.98 30.05 0.0
-3 3 2 2095.32 45.93 47.19 0.0
-2 3 2 6.15 4.38 2.32 180.0
-1 3 2 14390.60 309.66 123.13 0.0
0 3 2 6344.54 120.59 80.88 180.0
1 3 2 17892.78 405.15 141.96 0.0
2 3 2 1601.66 30.97 39.47 0.0
3 3 2 1128.28 29.90 35.11 0.0
4 3 2 273.83 10.42 16.48 180.0
5 3 2 1072.42 29.24 32.79 0.0
6 3 2 1550.14 35.85 39.18 0.0
7 3 2 681.41 24.38 26.54 0.0
8 3 2 377.14 14.85 19.37 180.0
9 3 2 302.30 17.92 17.56 0.0
10 3 2 50.14 11.73 6.46 180.0
11 3 2 362.23 38.52 18.99 0.0
12 3 2 338.37 33.44 19.27 180.0
-12 4 2 44.55 28.37 6.08 180.0
-11 4 2 373.13 30.21 18.41 0.0
-10 4 2 69.22 10.13 6.94 180.0
-9 4 2 383.87 16.48 18.93 0.0
-8 4 2 97.32 8.86 10.13 180.0
-7 4 2 942.66 29.75 30.88 0.0
-6 4 2 587.86 21.49 24.47 180.0
-5 4 2 311.39 19.05 18.81 0.0
-4 4 2 4630.51 96.50 66.23 180.0
-3 4 2 1306.76 30.39 36.05 0.0
-2 4 2 763.05 18.75 27.28 180.0
-1 4 2 1183.12 24.24 34.59 0.0
0 4 2 11998.71 250.41 111.71 180.0
1 4 2 452.57 12.05 21.66 0.0
2 4 2 53.47 5.82 6.62 180.0
3 4 2 28.86 4.90 4.84 180.0
4 4 2 1528.89 38.46 39.87 180.0
5 4 2 427.32 13.52 20.03 0.0
6 4 2 2027.47 57.14 44.55 180.0
7 4 2 651.01 22.81 25.54 180.0
8 4 2 678.01 20.81 26.15 180.0
9 4 2 142.95 12.10 11.71 180.0
10 4 2 402.22 20.04 21.53 180.0
11 4 2 407.12 26.90 19.09 180.0
12 4 2 47.90 25.45 7.11 180.0
-12 5 2 157.63 29.47 11.26 180.0
-11 5 2 46.99 25.09 9.79 180.0
-10 5 2 170.77 12.43 13.14 180.0
-9 5 2 150.96 9.09 11.67 180.0
-8 5 2 1.17 9.04 0.74 0.0
-7 5 2 1638.61 49.40 38.91 180.0
-6 5 2 28.72 9.01 4.18 0.0
-5 5 2 3311.26 85.06 58.61 180.0
-4 5 2 268.33 11.87 14.84 0.0
-3 5 2 12311.42 281.26 111.79 180.0
-2 5 2 94.21 9.49 8.81 0.0
-1 5 2 5716.45 121.91 76.97 180.0
0 5 2 8.54 4.88 1.25 180.0
1 5 2 7861.37 170.14 91.92 180.0
2 5 2 2847.28 64.55 51.89 0.0
3 5 2 8196.94 200.47 90.53 180.0
4 5 2 1324.48 26.91 33.99 180.0
5 5 2 3765.94 83.93 60.06 180.0
6 5 2 334.80 12.61 17.44 0.0
7 5 2 4544.23 152.44 65.49 180.0
8 5 2 395.14 16.82 21.21 180.0
9 5 2 1686.57 58.62 40.31 180.0
10 5 2 27.38 9.85 6.60 0.0
11 5 2 69.12 18.75 7.94 180.0
12 5 2 1.10 19.11 0.06 0.0
-12 6 2 0.00 28.25 1.07 180.0
-11 6 2 390.84 40.43 19.54 180.0
-10 6 2 18.38 9.70 5.37 0.0
-9 6 2 387.18 23.00 19.78 180.0
-8 6 2 30.60 9.31 4.10 180.0
-7 6 2 1752.33 54.77 40.62 180.0
-6 6 2 88.37 10.59 8.20 0.0
-5 6 2 1075.07 32.82 32.01 180.0
-4 6 2 204.15 9.98 13.28 180.0
-3 6 2 791.16 23.98 28.13 180.0
-2 6 2 21.70 5.28 4.63 0.0
-1 6 2 131.56 8.16 11.61 180.0
0 6 2 807.96 18.88 27.55 180.0
1 6 2 1720.00 39.12 39.49 180.0
2 6 2 1101.48 27.73 31.99 0.0
3 6 2 133.31 7.34 10.09 180.0
4 6 2 1223.32 27.30 33.79 180.0
5 6 2 11.79 5.21 3.65 0.0
6 6 2 222.99 14.42 14.26 180.0
7 6 2 469.06 19.62 21.41 0.0
8 6 2 49.70 8.42 6.39 180.0
9 6 2 2050.82 71.67 45.70 0.0
10 6 2 37.72 12.87 7.63 180.0
11 6 2 445.50 29.83 21.23 0.0
-12 7 2 0.00 72.87 1.70 0.0
-11 7 2 136.64 27.88 10.55 0.0
-10 7 2 248.97 26.22 17.17 180.0
-9 7 2 660.40 33.57 26.28 0.0
-8 7 2 17.90 10.67 3.45 180.0
-7 7 2 1458.42 53.28 37.34 0.0
-6 7 2 327.32 16.38 18.28 180.0
-5 7 2 2399.12 72.91 47.36 0.0
-4 7 2 522.83 19.92 21.79 180.0
-3 7 2 6991.77 152.14 83.45 0.0
-2 7 2 86.62 6.44 9.81 180.0
-1 7 2 6393.60 138.80 79.70 0.0
0 7 2 46.75 6.70 3.94 180.0
1 7 2 5637.46 119.66 76.23 0.0
2 7 2 132.52 8.10 10.35 0.0
3 7 2 1823.97 45.48 43.85 0.0
4 7 2 30.71 5.72 4.54 180.0
5 7 2 3043.17 76.33 54.08 0.0
6 7 2 292.61 13.27 17.04 0.0
7 7 2 1470.18 48.01 37.00 0.0
8 7 2 51.42 10.70 6.13 180.0
9 7 2 810.05 42.36 27.47 0.0
10 7 2 225.30 16.48 14.65 0.0
11 7 2 359.87 43.16 19.97 0.0
-11 8 2 74.46 34.02 7.28 0.0
-10 8 2 324.91 33.90 17.79 0.0
-9 8 2 471.61 25.88 22.93 0.0
-8 8 2 396.52 24.26 20.13 0.0
-7 8 2 1.42 9.83 1.26 180.0
-6 8 2 1760.12 64.69 41.32 0.0
-5 8 2 2360.99 79.27 47.42 0.0
-4 8 2 608.06 21.87 24.49 0.0
-3 8 2 158.25 13.09 12.26 0.0
-2 8 2 3437.96 63.29 58.42 0.0
-1 8 2 1490.55 33.28 37.77 0.0
0 8 2 1785.43 37.79 43.11 0.0
1 8 2 201.38 10.46 13.61 180.0
2 8 2 4080.95 105.79 63.73 0.0
3 8 2 165.68 8.87 12.38 180.0
4 8 2 2026.50 55.77 45.38 0.0
5 8 2 279.47 12.11 17.01 180.0
6 8 2 1797.23 49.64 41.55 0.0
7 8 2 7.37 9.07 1.98 0.0
8 8 2 409.21 20.74 19.75 0.0
9 8 2 120.61 13.75 11.07 180.0
10 8 2 343.63 26.28 19.43 0.0
11 8 2 278.52 23.39 17.38 180.0
-11 9 2 0.00 41.14 3.91 180.0
-10 9 2 173.84 43.73 11.26 0.0
-9 9 2 0.00 13.46 0.42 180.0
-8 9 2 646.86 32.44 26.74 0.0
-7 9 2 0.08 10.57 0.17 180.0
-6 9 2 69.29 11.35 8.50 0.0
-5 9 2 588.02 31.55 24.42 180.0
-4 9 2 101.36 12.07 10.49 0.0
-3 9 2 431.03 17.74 21.28 180.0
-2 9 2 211.56 16.96 14.19 0.0
-1 9 2 4910.84 111.95 68.58 180.0
0 9 2 560.74 19.30 22.27 180.0
1 9 2 817.42 24.77 28.66 180.0
2 9 2 0.00 10.65 1.90 180.0
3 9 2 727.77 21.87 26.49 180.0
4 9 2 58.94 6.84 7.50 180.0
5 9 2 19.47 15.40 4.21 180.0
6 9 2 555.04 20.83 22.79 180.0
7 9 2 309.24 14.58 17.48 180.0
8 9 2 78.60 12.22 8.07 180.0
9 9 2 278.04 26.82 16.52 180.0
10 9 2 40.02 17.38 5.57 180.0
-11 10 2 0.00 46.01 0.32 0.0
-10 10 2 131.77 73.89 11.42 180.0
-9 10 2 59.10 14.47 7.92 0.0
-8 10 2 1024.67 51.33 31.54 180.0
-7 10 2 824.19 36.83 28.57 180.0
-6 10 2 703.32 27.32 25.64 180.0
-5 10 2 0.00 9.37 2.95 0.0
-4 10 2 2667.12 69.63 50.21 180.0
-3 10 2 2201.45 55.57 46.37 180.0
-2 10 2 2418.51 61.55 49.32 180.0
-1 10 2 616.03 19.15 24.71 0.0
0 10 2 3448.17 90.34 58.73 180.0
1 10 2 0.00 6.88 1.92 180.0
2 10 2 3392.38 109.11 57.79 180.0
3 10 2 13.39 10.69 3.78 180.0
4 10 2 4614.62 126.08 66.22 180.0
5 10 2 175.28 10.87 13.85 180.0
6 10 2 1277.78 43.78 35.15 180.0
7 10 2 0.00 16.72 0.43 0.0
8 10 2 750.54 38.06 27.48 180.0
9 10 2 82.44 36.07 11.37 180.0
10 10 2 87.97 26.85 9.85 180.0
-10 11 2 348.83 43.25 17.58 180.0
-9 11 2 164.96 21.00 12.58 180.0
-8 11 2 314.16 22.55 17.30 180.0
-7 11 2 57.62 18.87 8.13 180.0
-6 11 2 796.76 29.44 27.50 180.0
-5 11 2 169.66 15.96 12.98 180.0
-4 11 2 473.33 22.73 21.79 180.0
-3 11 2 354.39 18.02 19.01 0.0
-2 11 2 22.64 11.43 4.70 180.0
-1 11 2 75.67 11.19 7.79 180.0
0 11 2 73.59 13.01 9.37 180.0
1 11 2 19.44 10.45 2.43 180.0
2 11 2 244.10 14.55 15.79 0.0
3 11 2 111.21 13.54 9.96 180.0
4 11 2 252.33 18.17 14.91 0.0
5 11 2 326.69 25.70 17.12 0.0
6 11 2 14.48 7.83 2.96 0.0
7 11 2 33.40 18.11 4.88 180.0
8 11 2 21.19 12.81 6.61 0.0
9 11 2 129.71 18.49 10.30 0.0
-9 12 2 0.00 21.39 0.25 180.0
-8 12 2 171.40 22.69 12.23 0.0
-7 12 2 260.65 19.79 16.89 180.0
-6 12 2 864.05 36.08 28.46 0.0
-5 12 2 71.74 16.93 8.49 0.0
-4 12 2 921.49 38.11 30.46 0.0
-3 12 2 781.02 28.88 27.74 180.0
-2 12 2 2745.88 88.31 51.81 0.0
-1 12 2 88.45 11.57 9.32 0.0
0 12 2 1648.98 51.95 39.89 0.0
1 12 2 285.02 15.44 17.52 180.0
2 12 2 1742.18 54.26 41.07 0.0
3 12 2 318.87 27.37 16.63 0.0
4 12 2 427.13 18.56 19.17 0.0
5 12 2 0.00 15.40 0.94 0.0
6 12 2 576.98 29.09 24.59 0.0
7 12 2 102.55 15.59 10.73 0.0
8 12 2 453.13 34.32 19.91 0.0
9 12 2 18.84 18.67 4.75 0.0
-9 13 2 3.31 24.54 4.66 180.0
-8 13 2 194.49 29.52 14.47 0.0
-7 13 2 16.81 14.02 3.21 0.0
-6 13 2 623.88 34.53 25.73 0.0
-5 13 2 602.65 30.29 24.03 0.0
-4 13 2 533.74 24.63 22.24 0.0
-3 13 2 759.17 35.41 27.93 0.0
-2 13 2 18.97 14.10 3.87 0.0
-1 13 2 368.26 21.13 18.73 0.0
0 13 2 380.93 19.25 19.91 180.0
1 13 2 933.19 38.00 29.64 0.0
2 13 2 106.40 11.11 9.51 180.0
3 13 2 13.45 13.80 4.12 0.0
4 13 2 311.29 18.14 17.38 180.0
5 13 2 298.64 16.75 17.09 0.0
6 13 2 21.42 22.08 5.35 0.0
7 13 2 30.53 20.07 4.25 0.0
8 13 2 9.47 41.25 3.08 180.0
-8 14 2 58.44 30.26 8.28 180.0
-7 14 2 114.29 22.63 11.37 0.0
-6 14 2 227.00 20.51 16.20 180.0
-5 14 2 194.98 19.70 14.16 0.0
-4 14 2 1712.90 66.60 40.68 180.0
-3 14 2 107.95 13.51 10.02 180.0
-2 14 2 437.23 22.70 19.74 180.0
-1 14 2 268.69 18.25 16.49 0.0
0 14 2 778.29 37.24 28.18 180.0
1 14 2 234.04 15.99 16.90 180.0
2 14 2 17.20 11.71 3.47 180.0
3 14 2 50.73 21.66 7.60 0.0
4 14 2 0.33 21.81 1.14 180.0
5 14 2 18.46 22.94 7.48 180.0
6 14 2 118.27 19.58 10.86 180.0
7 14 2 121.85 23.43 11.85 180.0
-7 15 2 202.64 51.62 18.35 180.0
-6 15 2 99.49 19.71 9.96 180.0
-5 15 2 220.66 25.48 16.09 180.0
-4 15 2 13.99 12.21 3.88 180.0
-3 15 2 979.48 45.91 31.90 180.0
-2 15 2 8.54 12.15 1.82 0.0
-1 15 2 1116.10 51.62 33.02 180.0
0 15 2 0.00 12.05 0.68 180.0
1 15 2 925.73 45.22 29.98 180.0
2 15 2 244.08 21.30 16.84 0.0
3 15 2 997.60 53.12 28.36 180.0
4 15 2 72.70 19.25 7.42 180.0
5 15 2 193.62 29.28 16.34 180.0
6 15 2 70.51 19.21 4.31 0.0
-5 16 2 2.52 18.18 5.05 0.0
-4 16 2 0.00 22.22 2.52 180.0
-3 16 2 0.00 33.28 4.83 180.0
-2 16 2 59.02 16.26 7.99 0.0
-1 16 2 0.00 13.51 0.99 0.0
0 16 2 10.23 16.20 4.12 0.0
1 16 2 24.70 24.93 6.56 180.0
2 16 2 35.95 18.53 7.15 0.0
3 16 2 15.22 25.31 6.48 0.0
4 16 2 11.37 39.71 0.69 180.0
5 16 2 72.94 31.54 7.35 0.0
-4 17 2 29.99 29.11 10.41 180.0
-3 17 2 498.62 54.80 20.24 0.0
-2 17 2 17.02 15.08 5.99 0.0
-1 17 2 1016.10 67.49 31.09 0.0
0 17 2 36.22 20.14 4.30 0.0
1 17 2 619.15 59.46 25.19 0.0
2 17 2 4.87 26.84 3.53 0.0
3 17 2 827.81 67.41 29.64 0.0
-13 0 3 0.00 25.29 2.95 180.0
-11 0 3 660.08 67.48 26.16 180.0
-9 0 3 8.19 16.84 2.77 180.0
-7 0 3 1149.06 54.76 32.54 180.0
-5 0 3 3041.45 102.00 53.98 180.0
-3 0 3 2297.08 49.17 48.84 180.0
-1 0 3 59.29 4.61 7.18 0.0
1 0 3 2725.78 51.31 53.97 180.0
3 0 3 1739.48 49.74 41.67 0.0
5 0 3 129.39 10.03 10.36 0.0
7 0 3 1377.26 56.37 36.38 0.0
9 0 3 370.63 28.63 19.03 0.0
11 0 3 466.99 63.14 20.36 0.0
-13 1 3 0.00 41.76 0.84 180.0
-12 1 3 81.50 30.04 10.79 180.0
-11 1 3 138.03 35.25 13.51 0.0
-10 1 3 110.38 18.58 11.80 180.0
-9 1 3 1537.58 64.41 39.13 0.0
-8 1 3 922.28 37.72 29.42 180.0
-7 1 3 1819.22 64.27 41.47 0.0
-6 1 3 0.93 7.32 2.24 180.0
-5 1 3 7633.39 151.79 86.90 0.0
-4 1 3 0.57 5.38 1.69 180.0
-3 1 3 12217.38 224.24 111.98 0.0
-2 1 3 751.01 11.15 28.12 180.0
-1 1 3 10382.80 140.38 106.44 0.0
0 1 3 5.81 2.19 3.23 0.0
1 1 3 12133.00 180.24 113.47 0.0
2 1 3 92.49 3.36 8.92 0.0
3 1 3 8739.74 145.71 95.50 0.0
4 1 3 27.19 4.32 4.96 180.0
5 1 3 2797.70 66.85 53.74 0.0
6 1 3 504.60 17.20 21.93 0.0
7 1 3 2587.06 68.18 50.34 0.0
8 1 3 167.73 9.89 12.81 0.0
9 1 3 418.42 20.93 20.21 0.0
10 1 3 225.08 13.75 14.95 0.0
11 1 3 243.00 29.75 16.95 0.0
12 1 3 24.14 19.11 6.75 0.0
-13 2 3 134.94 43.48 11.91 0.0
-12 2 3 220.84 30.70 11.79 0.0
-11 2 3 168.65 21.88 12.86 0.0
-10 2 3 36.18 15.34 4.63 0.0
-9 2 3 810.76 37.41 29.09 0.0
-8 2 3 594.61 28.90 24.50 0.0
-7 2 3 76.31 11.17 9.13 0.0
-6 2 3 1486.32 35.42 38.65 0.0
-5 2 3 182.43 11.05 14.16 0.0
-4 2 3 575.55 15.25 24.44 0.0
-3 2 3 913.41 22.82 31.41 0.0
-2 2 3 3409.81 54.15 59.60 0.0
-1 2 3 2910.80 47.64 54.88 0.0
0 2 3 4193.35 58.17 65.95 0.0
1 2 3 7.69 3.19 2.13 0.0
2 2 3 2410.67 56.32 51.01 0.0
3 2 3 191.13 9.03 11.95 180.0
4 2 3 10403.08 167.87 101.02 0.0
5 2 3 2495.47 40.71 49.77 180.0
6 2 3 998.91 25.40 31.40 0.0
7 2 3 182.25 13.43 12.85 180.0
8 2 3 1500.51 57.37 38.43 0.0
9 2 3 93.97 10.31 8.20 180.0
10 2 3 52.66 9.79 6.62 0.0
11 2 3 0.00 12.18 0.95 180.0
12 2 3 18.14 26.81 1.82 0.0
-13 3 3 10.67 41.34 3.61 0.0
-12 3 3 156.38 42.01 12.45 0.0
-11 3 3 0.00 15.73 1.25 0.0
-10 3 3 542.15 61.55 22.17 0.0
-9 3 3 297.70 21.21 17.51 180.0
-8 3 3 787.14 25.91 28.22 0.0
-7 3 3 1916.59 43.96 43.94 180.0
-6 3 3 1037.46 34.35 32.83 0.0
-5 3 3 501.78 17.47 22.51 180.0
-4 3 3 8.48 6.52 3.75 0.0
-3 3 3 1638.81 39.67 41.34 180.0
-2 3 3 91.65 12.57 9.52 0.0
-1 3 3 216.85 7.98 15.76 180.0
0 3 3 323.99 8.17 16.20 180.0
1 3 3 2268.11 50.36 50.79 180.0
2 3 3 23.37 7.38 4.31 180.0
3 3 3 3628.03 95.74 62.20 180.0
4 3 3 447.17 12.62 20.61 180.0
5 3 3 1577.57 46.14 39.82 180.0
6 3 3 364.14 15.23 17.82 180.0
7 3 3 64.05 9.30 7.04 0.0
8 3 3 1346.16 43.30 36.95 180.0
9 3 3 898.09 35.59 30.10 180.0
10 3 3 244.46 16.23 15.65 180.0
11 3 3 27.86 14.56 5.54 180.0
12 3 3 102.10 32.33 10.37 180.0
-12 4 3 134.64 39.45 12.92 180.0
-11 4 3 126.44 18.64 11.55 180.0
-10 4 3 33.57 18.23 7.48 180.0
-9 4 3 474.20 20.59 22.25 180.0
-8 4 3 344.41 14.26 18.91 180.0
-7 4 3 783.89 24.42 28.10 180.0
-6 4 3 1138.47 33.14 33.76 180.0
-5 4 3 540.90 18.92 23.26 180.0
-4 4 3 1484.71 37.34 40.30 180.0
-3 4 3 329.49 15.71 19.01 180.0
-2 4 3 4450.35 101.29 68.46 180.0
-1 4 3 132.23 9.49 10.04 180.0
0 4 3 15022.10 312.46 124.12 180.0
1 4 3 29.40 4.79 3.61 180.0
2 4 3 12723.81 225.81 111.10 180.0
3 4 3 220.23 13.16 15.00 0.0
4 4 3 2457.88 57.13 50.98 180.0
5 4 3 111.47 6.27 9.33 0.0
6 4 3 5366.36 152.54 72.07 180.0
7 4 3 42.22 7.07 4.53 0.0
8 4 3 2.50 6.97 1.71 180.0
9 4 3 1.46 7.92 1.34 0.0
10 4 3 206.43 18.48 13.62 180.0
11 4 3 83.47 27.02 10.87 180.0
-12 5 3 209.24 37.36 16.00 180.0
-11 5 3 0.00 31.43 2.28 180.0
-10 5 3 284.14 15.22 17.32 180.0
-9 5 3 228.66 14.41 15.16 180.0
-8 5 3 1251.55 37.76 35.86 180.0
-7 5 3 10.75 12.20 0.87 0.0
-6 5 3 520.65 28.82 22.72 180.0
-5 5 3 27.40 10.35 4.11 0.0
-4 5 3 1955.27 45.20 43.40 180.0
-3 5 3 29.69 6.18 3.98 180.0
-2 5 3 2586.72 61.33 50.35 180.0
-1 5 3 1042.38 22.26 33.02 0.0
0 5 3 2218.46 48.56 46.23 180.0
1 5 3 382.92 11.43 18.63 180.0
2 5 3 268.79 7.95 15.37 0.0
3 5 3 314.08 8.29 18.12 0.0
4 5 3 300.69 10.35 16.42 0.0
5 5 3 30.78 3.84 4.21 0.0
6 5 3 1326.21 40.30 36.06 0.0
7 5 3 650.65 24.46 25.79 0.0
8 5 3 0.72 6.44 0.44 180.0
9 5 3 28.49 7.69 5.04 180.0
10 5 3 63.92 12.47 7.06 0.0
11 5 3 140.26 29.00 13.97 0.0
-12 6 3 81.10 43.98 10.24 180.0
-11 6 3 73.66 23.61 3.63 180.0
-10 6 3 71.46 12.75 8.92 0.0
-9 6 3 0.00 16.50 1.92 0.0
-8 6 3 43.88 13.26 6.05 0.0
-7 6 3 109.51 13.99 8.95 0.0
-6 6 3 864.97 32.53 29.55 0.0
-5 6 3 19.88 8.47 4.46 0.0
-4 6 3 2822.63 70.54 53.85 0.0
-3 6 3 135.76 9.88 9.80 0.0
-2 6 3 5136.77 106.30 72.15 0.0
-1 6 3 17.71 9.13 1.38 0.0
0 6 3 23633.99 480.29 155.16 0.0
1 6 3 100.71 5.83 10.28 180.0
2 6 3 12949.19 306.94 117.02 0.0
3 6 3 45.03 8.00 5.62 0.0
4 6 3 6052.14 123.64 76.85 0.0
5 6 3 15.77 6.71 3.03 0.0
6 6 3 524.42 18.91 22.65 0.0
7 6 3 21.69 7.56 3.86 0.0
8 6 3 379.06 18.22 19.41 0.0
9 6 3 81.37 9.36 9.43 0.0
10 6 3 52.26 11.64 5.77 0.0
11 6 3 2.25 11.69 3.46 180.0
-12 7 3 24.98 48.49 5.30 0.0
-11 7 3 29.69 23.53 2.95 180.0
-10 7 3 627.72 68.84 24.28 0.0
-9 7 3 0.13 13.91 0.43 180.0
-8 7 3 716.15 31.96 26.92 0.0
-7 7 3 376.21 18.55 20.15 0.0
-6 7 3 2374.40 83.99 47.38 0.0
-5 7 3 381.86 17.25 18.76 0.0
-4 7 3 1227.72 34.76 35.28 0.0
-3 7 3 1688.05 42.07 40.69 0.0
-2 7 3 2736.90 69.54 51.97 0.0
-1 7 3 906.28 20.24 29.42 0.0
0 7 3 1478.35 36.50 36.32 0.0
1 7 3 0.12 6.42 0.24 180.0
2 7 3 79.35 7.02 8.15 0.0
3 7 3 1720.37 48.16 42.22 0.0
4 7 3 28.46 9.67 3.67 180.0
5 7 3 224.97 13.49 14.89 0.0
6 7 3 12.09 9.51 2.28 180.0
7 7 3 562.02 21.58 22.69 0.0
8 7 3 724.31 29.18 26.19 180.0
9 7 3 69.99 8.08 7.78 0.0
10 7 3 2.78 12.40 1.24 0.0
11 7 3 49.36 19.78 7.40 0.0
-11 8 3 69.57 25.22 6.62 0.0
-10 8 3 49.24 23.39 4.99 0.0
-9 8 3 453.57 25.95 20.46 0.0
-8 8 3 58.80 10.91 7.28 180.0
-7 8 3 527.24 25.01 23.61 0.0
-6 8 3 496.02 24.82 23.34 180.0
-5 8 3 2434.21 74.10 49.20 0.0
-4 8 3 2124.70 63.59 45.87 180.0
-3 8 3 922.36 25.59 28.64 0.0
-2 8 3 5613.78 115.61 73.98 180.0
-1 8 3 47.22 8.88 6.96 0.0
0 8 3 2840.74 57.82 53.09 180.0
1 8 3 48.79 7.49 7.12 0.0
2 8 3 5684.68 139.03 74.55 180.0
3 8 3 19.51 8.70 1.08 180.0
4 8 3 3216.23 85.75 54.80 180.0
5 8 3 652.66 18.78 24.98 180.0
6 8 3 2177.92 61.99 45.14 180.0
7 8 3 8.60 7.64 2.14 180.0
8 8 3 296.18 18.76 16.22 180.0
9 8 3 69.07 12.06 8.52 180.0
10 8 3 48.73 12.37 7.17 180.0
-11 9 3 7.50 34.64 1.36 0.0
-10 9 3 86.12 27.44 8.93 180.0
-9 9 3 101.07 14.50 10.73 180.0
-8 9 3 155.97 37.29 11.08 180.0
-7 9 3 204.95 15.76 14.33 180.0
-6 9 3 208.22 15.55 14.43 180.0
-5 9 3 1023.46 39.76 32.74 180.0
-4 9 3 328.20 18.46 16.85 180.0
-3 9 3 1458.91 39.01 38.09 180.0
-2 9 3 0.14 8.98 0.23 180.0
-1 9 3 3818.95 91.00 60.94 180.0
0 9 3 343.20 16.72 17.48 180.0
1 9 3 1719.27 45.16 42.14 180.0
2 9 3 291.36 12.93 16.36 180.0
3 9 3 2726.81 73.83 51.37 180.0
4 9 3 0.00 13.50 0.74 0.0
5 9 3 1363.56 43.12 36.21 180.0
6 9 3 326.61 14.30 18.41 0.0
7 9 3 762.34 33.33 27.45 180.0
8 9 3 80.68 9.25 9.58 0.0
9 9 3 1073.93 96.16 32.64 180.0
10 9 3 496.10 31.02 22.24 0.0
-10 10 3 0.00 26.68 0.32 0.0
-9 10 3 131.47 21.66 10.94 180.0
-8 10 3 553.47 34.32 23.27 0.0
-7 10 3 775.70 42.15 27.98 180.0
-6 10 3 44.53 12.48 6.03 0.0
-5 10 3 273.68 15.83 17.10 180.0
-4 10 3 40.56 13.24 3.25 0.0
-3 10 3 2337.87 61.69 48.79 180.0
-2 10 3 0.36 11.60 0.85 0.0
-1 10 3 47.04 9.80 4.34 180.0
0 10 3 516.97 20.19 22.74 0.0
1 10 3 59.54 8.38 7.35 180.0
2 10 3 399.73 16.17 19.33 0.0
3 10 3 722.94 26.54 26.49 0.0
4 10 3 1665.30 52.20 40.24 0.0
5 10 3 338.53 22.36 18.11 0.0
6 10 3 3.52 7.14 0.60 0.0
7 10 3 252.11 14.80 15.67 0.0
8 10 3 37.77 15.18 5.51 0.0
9 10 3 6.53 27.51 1.45 0.0
10 10 3 4.85 43.21 0.70 180.0
-10 11 3 42.83 27.64 6.73 0.0
-9 11 3 418.94 36.39 21.03 0.0
-8 11 3 0.00 14.68 1.24 0.0
-7 11 3 481.07 28.63 22.69 0.0
-6 11 3 180.31 14.23 14.79 180.0
-5 11 3 904.62 34.29 29.80 0.0
-4 11 3 60.08 14.29 7.07 0.0
-3 11 3 3053.01 84.43 53.35 0.0
-2 11 3 181.54 12.41 12.88 0.0
-1 11 3 713.99 26.43 26.47 0.0
0 11 3 59.91 9.38 7.13 0.0
1 11 3 4343.12 110.68 63.42 0.0
2 11 3 64.20 9.14 6.84 0.0
3 11 3 1234.97 36.77 35.24 0.0
4 11 3 1026.23 33.24 30.99 180.0
5 11 3 1237.56 51.84 34.81 0.0
6 11 3 212.33 29.43 15.65 180.0
7 11 3 837.91 32.99 28.16 0.0
8 11 3 10.54 10.80 1.47 0.0
9 11 3 266.00 41.60 14.67 0.0
-9 12 3 177.88 31.59 12.25 0.0
-8 12 3 275.55 31.34 15.66 0.0
-7 12 3 0.00 17.29 2.86 0.0
-6 12 3 75.50 16.96 8.65 0.0
-5 12 3 439.74 25.90 20.94 0.0
-4 12 3 427.17 21.83 20.40 0.0
-3 12 3 47.03 10.98 7.19 180.0
-2 12 3 54.19 12.40 6.25 0.0
-1 12 3 936.74 34.20 29.59 0.0
0 12 3 574.88 22.96 23.75 0.0
1 12 3 90.81 9.77 9.54 180.0
2 12 3 370.23 17.60 20.26 180.0
3 12 3 0.00 7.71 0.18 0.0
4 12 3 219.25 14.74 15.52 0.0
5 12 3 188.55 20.45 16.09 180.0
6 12 3 25.63 30.91 3.08 0.0
7 12 3 277.26 21.26 17.59 180.0
8 12 3 23.64 13.06 4.12 0.0
-9 13 3 221.30 40.26 15.40 180.0
-8 13 3 34.19 39.61 7.20 0.0
-7 13 3 776.49 53.80 28.93 180.0
-6 13 3 97.16 12.92 11.03 180.0
-5 13 3 1304.61 54.44 35.75 180.0
-4 13 3 79.31 16.45 7.91 180.0
-3 13 3 235.68 20.07 14.56 180.0
-2 13 3 80.73 18.88 7.03 180.0
-1 13 3 2174.59 75.72 46.13 180.0
0 13 3 5.05 8.45 3.16 180.0
1 13 3 780.37 27.62 27.45 180.0
2 13 3 40.76 11.98 4.00 0.0
3 13 3 1498.75 62.10 40.45 180.0
4 13 3 15.73 10.36 1.82 180.0
5 13 3 971.17 60.87 30.27 180.0
6 13 3 0.00 19.19 0.34 180.0
7 13 3 263.52 33.40 16.74 180.0
8 13 3 21.73 29.61 4.80 180.0
-8 14 3 56.18 22.12 7.72 180.0
-7 14 3 207.75 28.97 15.92 180.0
-6 14 3 790.74 46.18 25.82 180.0
-5 14 3 1.59 13.75 0.40 0.0
-4 14 3 54.24 13.88 6.61 180.0
-3 14 3 224.93 37.96 13.89 180.0
-2 14 3 1070.71 43.14 33.02 180.0
-1 14 3 123.39 15.31 11.30 180.0
0 14 3 310.82 26.73 18.57 180.0
1 14 3 396.65 22.72 21.05 180.0
2 14 3 2024.95 105.51 44.66 180.0
3 14 3 57.19 12.64 6.68 0.0
4 14 3 229.82 25.83 16.24 180.0
5 14 3 12.06 15.56 0.69 180.0
6 14 3 367.81 41.51 19.52 180.0
7 14 3 101.44 19.42 11.05 0.0
-7 15 3 127.92 31.58 11.82 0.0
-6 15 3 24.09 30.50 9.18 180.0
-5 15 3 107.08 20.64 10.23 0.0
-4 15 3 78.71 19.32 9.44 180.0
-3 15 3 176.92 18.25 13.59 0.0
-2 15 3 125.01 22.03 11.44 180.0
-1 15 3 254.64 18.51 15.30 0.0
0 15 3 26.49 15.52 5.66 0.0
1 15 3 466.02 31.50 22.16 0.0
2 15 3 0.00 33.33 2.36 0.0
3 15 3 93.07 20.29 9.03 0.0
4 15 3 1.84 15.57 3.83 0.0
5 15 3 122.49 21.16 9.54 0.0
6 15 3 128.67 20.74 12.23 0.0
-5 16 3 0.00 49.84 2.69 0.0
-4 16 3 707.97 45.26 28.25 0.0
-3 16 3 37.16 33.30 9.66 0.0
-2 16 3 656.41 53.57 26.28 0.0
-1 16 3 15.50 19.09 1.53 0.0
0 16 3 1477.90 123.90 37.51 0.0
1 16 3 51.72 21.03 8.98 180.0
2 16 3 850.34 58.57 29.16 0.0
3 16 3 45.46 19.42 8.73 0.0
4 16 3 1003.46 59.11 31.05 0.0
-3 17 3 14.02 17.07 2.25 0.0
-2 17 3 0.00 25.35 2.62 0.0
-1 17 3 36.11 54.15 6.03 0.0
0 17 3 15.75 28.01 3.31 0.0
1 17 3 0.00 23.92 2.98 0.0
2 17 3 9.76 30.21 3.31 180.0
-12 0 4 0.00 68.74 1.67 0.0
-10 0 4 68.75 57.07 8.87 180.0
-8 0 4 397.44 35.35 21.85 0.0
-6 0 4 923.21 45.97 30.10 0.0
-4 0 4 10621.49 203.04 103.66 0.0
-2 0 4 2156.89 55.07 48.01 0.0
0 0 4 10001.87 199.35 103.20 0.0
2 0 4 7082.60 196.55 86.83 0.0
4 0 4 6171.81 160.73 80.74 0.0
6 0 4 4195.19 147.21 64.42 0.0
8 0 4 1520.83 66.58 38.27 0.0
10 0 4 1384.98 115.27 40.60 0.0
-13 1 4 2.05 28.40 1.49 0.0
-12 1 4 163.60 34.45 13.39 0.0
-11 1 4 0.58 18.46 2.86 0.0
-10 1 4 330.03 23.94 16.61 0.0
-9 1 4 36.91 12.81 5.13 0.0
-8 1 4 922.40 40.51 29.87 0.0
-7 1 4 67.81 11.79 9.96 0.0
-6 1 4 1922.34 56.91 43.66 0.0
-5 1 4 228.51 8.03 15.65 0.0
-4 1 4 997.94 22.47 33.53 0.0
-3 1 4 117.39 6.24 11.07 0.0
-2 1 4 519.64 10.04 23.15 0.0
-1 1 4 2151.73 29.94 46.53 0.0
0 1 4 1407.29 21.67 39.43 0.0
1 1 4 18.32 3.60 3.93 0.0
2 1 4 412.86 8.75 20.46 0.0
3 1 4 942.63 18.78 30.53 0.0
4 1 4 82.94 6.57 7.60 0.0
5 1 4 96.30 6.29 9.60 0.0
6 1 4 0.41 6.14 0.29 0.0
7 1 4 159.18 8.74 12.76 0.0
8 1 4 238.61 12.23 15.93 180.0
9 1 4 40.00 7.74 4.51 0.0
10 1 4 233.70 14.55 16.89 180.0
11 1 4 0.00 17.61 0.45 0.0
-13 2 4 26.94 32.81 3.89 0.0
-12 2 4 3.73 21.32 3.59 180.0
-11 2 4 0.00 15.44 5.13 0.0
-10 2 4 381.83 34.20 21.52 180.0
-9 2 4 606.07 30.39 26.28 0.0
-8 2 4 70.64 17.09 7.98 0.0
-7 2 4 667.66 26.86 25.52 0.0
-6 2 4 3487.97 78.63 57.07 180.0
-5 2 4 2081.48 43.88 44.99 0.0
-4 2 4 2715.89 59.53 52.05 180.0
-3 2 4 1787.12 31.90 42.90 0.0
-2 2 4 13965.33 225.60 120.43 180.0
-1 2 4 1261.30 19.83 34.60 0.0
0 2 4 4009.50 57.03 65.95 180.0
1 2 4 381.12 9.41 19.66 0.0
2 2 4 4905.45 85.80 72.35 180.0
3 2 4 0.45 3.70 0.08 180.0
4 2 4 2965.44 52.85 54.55 180.0
5 2 4 168.86 7.37 12.19 180.0
6 2 4 3360.76 74.61 58.30 180.0
7 2 4 262.86 10.93 16.07 180.0
8 2 4 2562.29 83.32 49.55 180.0
9 2 4 1.89 6.86 1.73 180.0
10 2 4 394.67 28.38 17.78 180.0
11 2 4 28.11 13.49 4.21 180.0
-13 3 4 21.60 32.43 6.23 180.0
-12 3 4 52.53 22.42 8.11 180.0
-11 3 4 0.00 21.92 0.40 0.0
-10 3 4 7.42 17.72 0.92 180.0
-9 3 4 448.98 37.35 19.49 180.0
-8 3 4 9.72 13.38 3.17 0.0
-7 3 4 1786.08 50.07 43.55 180.0
-6 3 4 763.13 20.78 27.04 180.0
-5 3 4 378.33 12.08 20.66 180.0
-4 3 4 940.36 20.21 30.40 180.0
-3 3 4 10976.03 176.40 103.71 180.0
-2 3 4 951.33 18.07 30.30 180.0
-1 3 4 2927.92 49.43 55.23 180.0
0 3 4 534.10 11.72 21.92 180.0
1 3 4 12309.54 237.39 112.91 180.0
2 3 4 680.27 19.62 25.70 180.0
3 3 4 4324.73 96.46 66.71 180.0
4 3 4 96.91 11.01 6.52 180.0
5 3 4 3817.50 70.05 62.30 180.0
6 3 4 103.64 6.11 10.43 0.0
7 3 4 750.98 23.45 26.85 180.0
8 3 4 424.01 16.49 20.08 0.0
9 3 4 385.77 24.14 20.41 180.0
10 3 4 463.40 38.97 24.72 0.0
11 3 4 77.49 15.59 10.76 180.0
-12 4 4 152.13 31.93 14.97 0.0
-11 4 4 262.88 31.93 14.95 180.0
-10 4 4 4.46 21.80 5.16 0.0
-9 4 4 1189.32 36.67 33.69 180.0
-8 4 4 1536.87 32.59 38.84 0.0
-7 4 4 2681.10 87.01 50.53 180.0
-6 4 4 527.22 21.57 22.07 180.0
-5 4 4 2310.37 67.44 47.90 180.0
-4 4 4 1099.13 29.78 33.83 0.0
-3 4 4 2234.69 49.32 47.14 180.0
-2 4 4 48.13 6.92 5.27 180.0
-1 4 4 657.17 15.94 25.63 180.0
0 4 4 51.95 6.84 9.85 0.0
1 4 4 629.84 15.60 23.76 0.0
2 4 4 712.54 24.71 26.13 0.0
3 4 4 21.52 7.16 1.97 180.0
4 4 4 411.20 27.50 19.82 0.0
5 4 4 332.72 20.83 17.18 0.0
6 4 4 285.67 9.50 16.35 0.0
7 4 4 172.56 11.62 12.73 0.0
8 4 4 451.87 17.44 20.89 0.0
9 4 4 624.40 26.94 24.60 0.0
10 4 4 11.00 9.38 1.97 0.0
11 4 4 130.10 22.70 12.73 0.0
-12 5 4 0.00 54.18 7.64 180.0
-11 5 4 204.42 31.08 13.26 0.0
-10 5 4 0.93 10.06 4.85 180.0
-9 5 4 68.37 5.25 7.79 0.0
-8 5 4 3.32 7.01 1.25 180.0
-7 5 4 238.30 15.95 14.39 0.0
-6 5 4 578.88 26.44 23.96 180.0
-5 5 4 4852.04 128.88 68.79 0.0
-4 5 4 0.00 7.73 0.61 0.0
-3 5 4 1315.78 35.79 37.44 0.0
-2 5 4 49.62 7.59 5.72 0.0
-1 5 4 18226.26 344.72 135.98 0.0
0 5 4 2109.88 43.58 45.02 0.0
1 5 4 1260.98 30.61 37.71 0.0
2 5 4 147.38 10.63 11.23 0.0
3 5 4 7564.91 188.62 87.21 0.0
4 5 4 47.73 14.15 7.23 0.0
5 5 4 5188.03 186.40 71.62 0.0
6 5 4 4.66 5.00 2.37 0.0
7 5 4 3808.79 98.08 61.33 0.0
8 5 4 52.14 9.11 8.55 180.0
9 5 4 444.83 19.05 20.50 0.0
10 5 4 4.88 9.58 0.76 0.0
11 5 4 199.01 21.36 15.40 0.0
-12 6 4 5.23 21.10 4.73 0.0
-11 6 4 4.99 21.60 2.90 0.0
-10 6 4 30.75 12.96 4.47 180.0
-9 6 4 255.04 26.62 15.69 0.0
-8 6 4 137.87 12.69 11.42 0.0
-7 6 4 929.55 39.91 31.07 0.0
-6 6 4 124.43 11.15 11.03 180.0
-5 6 4 903.46 30.42 29.77 0.0
-4 6 4 1141.91 34.40 33.20 0.0
-3 6 4 1205.77 40.43 34.45 0.0
-2 6 4 88.80 11.47 9.31 0.0
-1 6 4 708.73 22.32 25.02 180.0
0 6 4 1280.11 31.26 36.14 0.0
1 6 4 24.52 5.65 5.11 180.0
2 6 4 1277.08 28.00 33.56 0.0
3 6 4 138.76 12.49 11.41 0.0
4 6 4 54.55 10.29 7.22 0.0
5 6 4 85.64 12.83 9.33 0.0
6 6 4 13.87 16.36 4.26 0.0
7 6 4 488.43 16.00 22.24 180.0
8 6 4 177.52 14.05 13.89 0.0
9 6 4 86.95 20.98 9.20 180.0
10 6 4 26.88 8.84 3.94 180.0
11 6 4 616.83 76.99 26.44 180.0
-12 7 4 99.92 32.16 9.27 0.0
-11 7 4 63.70 37.38 9.58 180.0
-10 7 4 21.39 17.65 4.73 0.0
-9 7 4 19.73 13.07 2.63 180.0
-8 7 4 6.60 11.41 4.17 180.0
-7 7 4 434.84 24.43 20.74 180.0
-6 7 4 26.16 10.68 5.42 180.0
-5 7 4 269.07 20.25 16.10 180.0
-4 7 4 39.57 9.18 6.25 0.0
-3 7 4 1492.79 37.88 38.38 180.0
-2 7 4 0.00 6.57 2.18 0.0
-1 7 4 1077.72 29.91 33.31 180.0
0 7 4 1562.96 37.66 39.22 0.0
1 7 4 7729.30 156.14 87.40 180.0
2 7 4 61.00 6.06 8.01 180.0
3 7 4 2322.92 54.81 48.48 180.0
4 7 4 275.15 22.73 16.19 180.0
5 7 4 6773.99 237.33 80.76 180.0
6 7 4 86.76 15.56 10.13 180.0
7 7 4 873.61 49.85 28.61 180.0
8 7 4 184.38 33.51 13.42 180.0
9 7 4 595.82 32.76 24.92 180.0
10 7 4 20.74 16.12 4.93 180.0
-11 8 4 230.00 39.14 14.69 180.0
-10 8 4 401.17 46.48 20.92 180.0
-9 8 4 449.11 29.29 20.25 180.0
-8 8 4 318.58 22.75 17.48 180.0
-7 8 4 198.39 18.28 14.71 180.0
-6 8 4 318.59 20.32 16.41 180.0
-5 8 4 511.41 21.97 23.11 180.0
-4 8 4 614.96 24.79 24.33 180.0
-3 8 4 27.45 9.11 5.94 180.0
-2 8 4 725.62 23.62 28.39 180.0
-1 8 4 1116.50 29.15 32.87 180.0
0 8 4 196.82 10.95 13.89 180.0
1 8 4 17.73 7.48 4.32 180.0
2 8 4 2460.54 67.70 49.45 180.0
3 8 4 5.73 5.99 1.60 180.0
4 8 4 524.86 15.59 22.48 180.0
5 8 4 541.55 31.76 21.84 0.0
6 8 4 194.20 19.84 12.40 180.0
7 8 4 51.20 32.61 6.43 0.0
8 8 4 231.29 33.71 15.91 180.0
9 8 4 69.93 18.73 9.31 0.0
10 8 4 71.71 25.59 6.62 180.0
-11 9 4 13.22 38.83 2.89 180.0
-10 9 4 2.36 24.78 0.67 180.0
-9 9 4 84.09 17.27 8.05 0.0
-8 9 4 23.69 15.29 6.29 180.0
-7 9 4 63.36 18.20 8.03 0.0
-6 9 4 72.89 13.40 8.86 180.0
-5 9 4 255.93 15.71 16.78 0.0
-4 9 4 271.02 17.82 16.25 180.0
-3 9 4 1687.08 49.24 39.95 0.0
-2 9 4 194.26 12.17 12.95 180.0
-1 9 4 1490.09 44.05 39.04 0.0
0 9 4 875.36 27.50 28.36 180.0
1 9 4 2193.21 59.14 46.84 0.0
2 9 4 327.48 15.53 16.07 180.0
3 9 4 4458.63 115.69 64.83 0.0
4 9 4 36.96 5.90 5.37 0.0
5 9 4 215.70 15.15 14.70 0.0
6 9 4 41.75 16.24 8.08 0.0
7 9 4 621.40 59.07 26.15 0.0
8 9 4 450.46 79.58 21.87 0.0
9 9 4 47.44 31.88 5.07 0.0
10 9 4 272.78 44.58 18.44 0.0
-10 10 4 50.48 26.77 6.02 0.0
-9 10 4 11.85 20.33 5.35 0.0
-8 10 4 199.69 28.95 13.10 0.0
-7 10 4 1038.17 49.15 32.58 0.0
-6 10 4 1338.65 54.67 36.59 0.0
-5 10 4 961.81 38.00 30.97 0.0
-4 10 4 2732.55 75.81 51.45 0.0
-3 10 4 690.58 25.88 26.17 0.0
-2 10 4 2269.72 66.61 47.62 0.0
-1 10 4 34.09 9.56 5.08 0.0
0 10 4 2372.75 70.55 48.69 0.0
1 10 4 89.90 10.83 9.04 0.0
2 10 4 1188.35 37.33 35.63 0.0
3 10 4 92.00 11.33 9.02 180.0
4 10 4 1077.38 39.27 32.25 0.0
5 10 4 11.56 20.56 5.76 0.0
6 10 4 1289.72 81.76 37.41 0.0
7 10 4 22.06 19.80 3.85 180.0
8 10 4 558.99 49.93 22.98 0.0
9 10 4 62.58 33.18 11.42 180.0
-10 11 4 465.14 131.10 21.34 0.0
-9 11 4 14.50 22.39 5.24 0.0
-8 11 4 121.79 20.10 13.67 0.0
-7 11 4 270.75 23.67 16.22 0.0
-6 11 4 1331.32 62.46 36.33 0.0
-5 11 4 369.41 18.55 19.77 180.0
-4 11 4 515.34 27.79 24.51 0.0
-3 11 4 561.44 23.22 23.97 180.0
-2 11 4 679.37 26.26 25.93 0.0
-1 11 4 218.53 13.99 14.48 180.0
0 11 4 45.30 11.45 7.88 0.0
1 11 4 2.36 7.54 0.86 0.0
2 11 4 250.80 16.58 16.13 0.0
3 11 4 128.75 13.17 11.08 0.0
4 11 4 27.01 11.37 7.15 180.0
5 11 4 7.57 10.40 2.54 0.0
6 11 4 83.36 10.07 8.73 180.0
7 11 4 185.28 27.52 13.54 180.0
8 11 4 0.57 86.70 14.83 180.0
9 11 4 15.59 49.14 8.44 180.0
-9 12 4 0.00 42.87 1.24 0.0
-8 12 4 63.90 25.09 8.89 180.0
-7 12 4 61.27 16.25 8.25 0.0
-6 12 4 906.65 41.64 29.66 180.0
-5 12 4 420.76 21.40 19.46 180.0
-4 12 4 1293.37 48.54 35.01 180.0
-3 12 4 0.00 11.79 2.42 0.0
-2 12 4 2768.15 87.16 51.34 180.0
-1 12 4 32.85 12.64 6.50 0.0
0 12 4 3017.72 104.10 54.51 180.0
1 12 4 243.75 15.46 15.55 180.0
2 12 4 1740.48 63.62 40.63 180.0
3 12 4 20.58 15.29 4.44 180.0
4 12 4 1470.34 67.80 39.04 180.0
5 12 4 162.26 14.26 12.03 180.0
6 12 4 945.98 39.85 30.39 180.0
7 12 4 15.43 44.66 5.51 180.0
8 12 4 480.90 49.03 21.96 180.0
-8 13 4 644.88 36.45 24.05 180.0
-7 13 4 34.96 22.91 2.87 180.0
-6 13 4 75.62 15.69 8.14 180.0
-5 13 4 175.60 27.10 13.73 180.0
-4 13 4 474.93 26.64 21.75 180.0
-3 13 4 569.21 30.94 23.08 180.0
-2 13 4 404.42 23.37 20.72 180.0
-1 13 4 1227.93 48.22 34.66 180.0
0 13 4 83.35 17.75 11.67 180.0
1 13 4 577.65 27.98 23.32 180.0
2 13 4 10.54 17.66 4.14 0.0
3 13 4 1083.39 44.47 32.58 180.0
4 13 4 304.26 24.03 17.42 180.0
5 13 4 270.06 37.66 16.45 180.0
6 13 4 29.00 17.14 8.33 0.0
7 13 4 226.42 42.47 15.02 180.0
-7 14 4 112.00 24.44 9.28 180.0
-6 14 4 12.04 17.99 3.88 180.0
-5 14 4 796.52 39.52 29.34 180.0
-4 14 4 99.47 18.27 10.32 0.0
-3 14 4 144.24 17.96 11.66 180.0
-2 14 4 331.09 26.87 19.47 0.0
-1 14 4 44.20 16.56 7.94 0.0
0 14 4 350.49 20.14 18.41 0.0
1 14 4 26.64 13.87 1.40 180.0
2 14 4 190.57 21.26 13.72 0.0
3 14 4 138.24 25.42 13.23 0.0
4 14 4 830.86 54.73 28.60 0.0
5 14 4 17.00 21.62 2.94 180.0
6 14 4 200.28 22.43 16.61 0.0
-6 15 4 0.00 23.61 1.02 0.0
-5 15 4 342.95 32.11 18.61 0.0
-4 15 4 0.00 19.22 2.04 0.0
-3 15 4 609.46 33.42 25.03 0.0
-2 15 4 39.75 13.03 5.48 0.0
-1 15 4 613.42 39.22 24.53 0.0
0 15 4 10.55 33.80 4.80 0.0
1 15 4 1145.81 80.15 33.82 0.0
2 15 4 197.70 31.29 14.37 0.0
3 15 4 291.94 27.71 16.81 0.0
4 15 4 79.27 19.48 8.28 0.0
5 15 4 522.60 41.94 22.86 0.0
-5 16 4 162.90 26.03 12.66 0.0
-4 16 4 74.31 19.99 9.83 0.0
-3 16 4 118.51 18.78 12.14 0.0
-2 16 4 31.33 17.53 4.27 0.0
-1 16 4 34.58 22.79 7.30 0.0
0 16 4 64.66 18.72 8.31 0.0
1 16 4 69.12 28.90 6.35 0.0
2 16 4 51.36 22.74 7.23 180.0
3 16 4 19.19 16.87 1.77 0.0
4 16 4 0.00 13.95 1.93 180.0
-2 17 4 19.94 21.36 0.98 0.0
-1 17 4 306.61 41.88 18.13 180.0
0 17 4 24.62 25.98 1.30 0.0
1 17 4 431.60 77.91 20.29 180.0
-13 0 5 250.03 103.78 16.95 0.0
-11 0 5 1015.26 94.72 33.03 0.0
-9 0 5 59.87 18.96 6.02 0.0
-7 0 5 835.07 92.62 27.80 0.0
-5 0 5 59.55 9.80 10.01 0.0
-3 0 5 6759.32 160.94 80.94 0.0
-1 0 5 151.27 8.04 12.80 0.0
1 0 5 7232.85 145.65 84.98 0.0
3 0 5 104.12 12.39 9.84 180.0
5 0 5 36.99 7.47 6.27 0.0
7 0 5 114.70 11.26 10.89 180.0
9 0 5 1118.30 53.36 33.75 180.0
11 0 5 123.11 29.88 11.04 180.0
-13 1 5 183.36 56.18 10.84 180.0
-12 1 5 38.88 28.18 4.27 0.0
-11 1 5 242.64 30.95 15.86 180.0
-10 1 5 11.93 37.70 1.39 180.0
-9 1 5 459.67 30.92 21.36 180.0
-8 1 5 10.39 15.13 1.67 0.0
-7 1 5 490.07 26.05 21.50 180.0
-6 1 5 75.13 9.55 7.53 0.0
-5 1 5 559.26 19.01 24.81 180.0
-4 1 5 43.05 7.28 5.32 0.0
-3 1 5 164.05 10.49 15.21 180.0
-2 1 5 718.12 12.50 26.15 0.0
-1 1 5 6117.18 82.37 79.16 180.0
0 1 5 262.18 7.89 16.30 0.0
1 1 5 6126.35 85.66 79.49 180.0
2 1 5 560.27 11.38 22.07 180.0
3 1 5 6456.12 93.85 81.30 180.0
4 1 5 222.57 14.22 14.04 0.0
5 1 5 3470.81 78.96 58.51 180.0
6 1 5 260.61 11.91 16.19 180.0
7 1 5 2571.44 74.29 49.47 180.0
8 1 5 134.87 8.63 12.36 0.0
9 1 5 991.80 36.57 31.13 180.0
10 1 5 51.83 14.12 8.65 180.0
11 1 5 327.01 29.30 16.97 180.0
-12 2 5 0.00 39.10 4.18 0.0
-11 2 5 73.83 24.80 9.86 180.0
-10 2 5 236.17 21.83 16.58 180.0
-9 2 5 953.65 41.53 30.19 180.0
-8 2 5 114.95 16.47 10.85 180.0
-7 2 5 83.58 11.90 9.34 180.0
-6 2 5 26.88 6.17 3.81 180.0
-5 2 5 871.30 20.61 29.91 180.0
-4 2 5 1703.46 36.86 39.72 180.0
-3 2 5 118.91 9.86 8.50 0.0
-2 2 5 1331.05 23.19 35.83 180.0
-1 2 5 10452.96 144.82 101.07 180.0
0 2 5 4582.15 61.26 66.87 180.0
1 2 5 482.42 10.08 21.15 180.0
2 2 5 2018.88 34.77 45.81 180.0
3 2 5 887.49 19.34 30.02 180.0
4 2 5 1360.13 26.88 37.47 180.0
5 2 5 15.59 5.55 1.92 0.0
6 2 5 732.54 22.29 26.31 180.0
7 2 5 39.95 9.50 6.25 0.0
8 2 5 267.82 12.97 16.08 180.0
9 2 5 1.99 11.49 3.92 0.0
10 2 5 198.49 26.15 13.83 180.0
11 2 5 151.89 25.74 13.09 0.0
-12 3 5 74.85 36.39 8.38 180.0
-11 3 5 70.44 23.31 6.52 0.0
-10 3 5 57.88 36.60 11.06 180.0
-9 3 5 41.05 12.91 3.21 0.0
-8 3 5 69.32 13.42 8.30 180.0
-7 3 5 720.18 28.71 25.54 0.0
-6 3 5 215.87 15.27 15.60 180.0
-5 3 5 542.16 15.11 23.04 0.0
-4 3 5 2526.16 52.80 49.18 180.0
-3 3 5 3137.22 60.57 56.25 0.0
-2 3 5 1446.08 27.11 37.94 180.0
-1 3 5 986.87 20.51 31.61 0.0
0 3 5 9.67 4.70 3.02 180.0
1 3 5 7470.84 128.89 85.28 0.0
2 3 5 550.49 16.82 23.79 180.0
3 3 5 1739.97 43.33 41.88 0.0
4 3 5 46.39 12.64 6.23 0.0
5 3 5 1553.02 43.02 39.74 0.0
6 3 5 86.39 6.50 9.21 180.0
7 3 5 460.97 14.36 20.89 0.0
8 3 5 118.40 9.92 10.43 0.0
9 3 5 283.72 21.37 16.96 0.0
10 3 5 0.00 12.45 1.64 180.0
11 3 5 338.30 29.74 20.24 0.0
-12 4 5 28.72 27.91 4.56 0.0
-11 4 5 236.48 33.52 13.54 0.0
-10 4 5 87.07 30.49 10.00 0.0
-9 4 5 0.00 11.18 1.17 180.0
-8 4 5 868.80 27.34 29.98 0.0
-7 4 5 678.34 22.58 25.40 0.0
-6 4 5 1489.48 33.83 38.56 0.0
-5 4 5 15.74 5.24 3.35 180.0
-4 4 5 1200.63 23.49 34.58 0.0
-3 4 5 958.83 20.51 30.21 0.0
-2 4 5 3745.76 69.91 62.12 0.0
-1 4 5 383.33 10.43 18.26 180.0
0 4 5 2141.81 42.30 47.16 0.0
1 4 5 100.40 6.88 10.36 0.0
2 4 5 5267.48 144.47 72.86 0.0
3 4 5 77.34 11.01 9.13 180.0
4 4 5 3909.50 134.05 63.25 0.0
5 4 5 345.34 17.89 18.07 0.0
6 4 5 2335.91 79.69 47.01 0.0
7 4 5 0.58 3.41 1.00 0.0
8 4 5 1019.30 27.36 31.48 0.0
9 4 5 4.12 7.31 1.78 0.0
10 4 5 356.25 27.70 18.83 0.0
11 4 5 10.40 21.87 5.40 180.0
-12 5 5 318.97 51.28 14.64 0.0
-11 5 5 0.00 59.75 3.17 0.0
-10 5 5 1459.05 88.09 37.94 0.0
-9 5 5 157.50 17.87 12.35 180.0
-8 5 5 985.20 33.35 31.91 0.0
-7 5 5 20.75 7.72 4.70 0.0
-6 5 5 753.96 22.07 26.72 0.0
-5 5 5 845.78 23.67 28.26 180.0
-4 5 5 1179.46 32.25 35.08 0.0
-3 5 5 1041.29 33.50 30.72 180.0
-2 5 5 467.88 16.01 21.96 0.0
-1 5 5 1462.53 25.24 37.87 180.0
0 5 5 699.21 14.87 26.56 0.0
1 5 5 875.89 21.98 28.11 180.0
2 5 5 7.44 8.12 1.19 180.0
3 5 5 29.28 11.03 5.10 180.0
4 5 5 199.05 23.09 12.43 180.0
5 5 5 21.71 10.91 2.54 180.0
6 5 5 1351.86 47.71 37.26 180.0
7 5 5 98.34 15.49 10.09 180.0
8 5 5 0.00 15.51 0.25 0.0
9 5 5 20.34 32.47 5.23 180.0
10 5 5 79.05 26.07 8.29 180.0
-12 6 5 0.00 50.07 1.55 180.0
-11 6 5 1.36 20.13 0.12 0.0
-10 6 5 233.10 26.41 15.34 180.0
-9 6 5 0.00 6.45 1.49 0.0
-8 6 5 2856.45 76.67 51.80 180.0
-7 6 5 569.83 27.33 23.36 0.0
-6 6 5 3325.04 101.20 56.66 180.0
-5 6 5 62.99 11.65 5.49 180.0
-4 6 5 2992.49 77.72 53.51 180.0
-3 6 5 104.55 12.63 9.04 0.0
-2 6 5 5385.52 108.75 73.06 180.0
-1 6 5 103.81 7.98 7.94 180.0
0 6 5 4798.95 102.88 69.47 180.0
1 6 5 153.99 7.55 11.20 0.0
2 6 5 3739.69 105.84 63.58 180.0
3 6 5 377.48 20.87 17.57 180.0
4 6 5 6481.52 225.33 78.54 180.0
5 6 5 70.95 18.13 7.97 0.0
6 6 5 729.17 44.06 28.39 180.0
7 6 5 74.89 17.89 9.41 180.0
8 6 5 695.83 40.25 26.57 180.0
9 6 5 11.90 18.13 2.35 180.0
10 6 5 517.85 61.92 24.26 180.0
-11 7 5 25.28 21.34 2.43 180.0
-10 7 5 534.17 37.03 24.24 180.0
-9 7 5 0.00 17.97 1.81 180.0
-8 7 5 1385.45 58.52 35.74 180.0
-7 7 5 2.82 10.99 0.70 0.0
-6 7 5 1741.59 55.09 40.54 180.0
-5 7 5 1361.05 44.87 37.70 180.0
-4 7 5 1139.27 35.89 33.03 180.0
-3 7 5 2455.19 55.52 49.76 180.0
-2 7 5 1092.81 30.58 34.01 180.0
-1 7 5 838.72 21.51 29.23 180.0
0 7 5 604.12 17.54 22.71 0.0
1 7 5 3164.37 84.20 54.98 180.0
2 7 5 124.48 5.75 10.97 0.0
3 7 5 12.54 9.56 3.69 180.0
4 7 5 2189.39 88.08 47.76 0.0
5 7 5 220.59 21.76 12.70 180.0
6 7 5 45.58 13.37 3.15 0.0
7 7 5 313.10 34.58 18.82 180.0
8 7 5 172.73 24.76 14.47 0.0
9 7 5 26.89 20.42 5.76 180.0
10 7 5 23.29 42.93 3.60 0.0
-11 8 5 162.41 37.27 12.47 180.0
-10 8 5 269.14 22.77 18.05 0.0
-9 8 5 107.05 16.00 9.26 180.0
-8 8 5 217.10 26.39 14.63 0.0
-7 8 5 462.48 26.65 21.54 180.0
-6 8 5 200.78 14.67 15.21 0.0
-5 8 5 405.77 38.00 19.77 180.0
-4 8 5 1914.94 57.64 42.10 0.0
-3 8 5 3.47 10.01 1.15 0.0
-2 8 5 3080.58 80.90 54.45 0.0
-1 8 5 20.03 10.21 3.25 180.0
0 8 5 2524.31 68.66 49.83 0.0
1 8 5 811.71 21.85 27.25 0.0
2 8 5 1657.66 38.57 41.31 0.0
3 8 5 0.00 10.18 1.82 0.0
4 8 5 246.05 24.49 15.23 0.0
5 8 5 20.21 17.98 3.75 0.0
6 8 5 960.27 67.11 30.31 0.0
7 8 5 53.86 25.34 7.11 0.0
8 8 5 1083.44 81.66 31.05 0.0
9 8 5 221.96 29.00 12.90 0.0
10 8 5 110.98 70.90 17.63 0.0
-11 9 5 16.70 47.91 6.80 0.0
-10 9 5 0.42 16.22 1.84 0.0
-9 9 5 121.92 19.97 11.11 0.0
-8 9 5 179.40 22.32 11.52 0.0
-7 9 5 344.57 23.57 18.73 0.0
-6 9 5 157.79 24.33 12.58 0.0
-5 9 5 3380.66 95.45 56.80 0.0
-4 9 5 1360.21 44.71 35.52 0.0
-3 9 5 1778.07 55.72 42.04 0.0
-2 9 5 184.36 12.64 14.59 0.0
-1 9 5 5831.26 148.28 75.02 0.0
0 9 5 402.13 14.66 19.98 0.0
1 9 5 4629.02 127.42 67.89 0.0
2 9 5 325.01 14.85 17.82 180.0
3 9 5 2227.23 52.22 46.81 0.0
4 9 5 430.20 28.96 21.81 0.0
5 9 5 821.91 46.18 28.18 0.0
6 9 5 36.11 28.19 6.29 180.0
7 9 5 418.60 66.19 22.18 0.0
8 9 5 104.93 22.88 9.45 0.0
9 9 5 66.79 19.56 6.88 0.0
-10 10 5 63.10 17.43 7.56 180.0
-9 10 5 160.21 26.11 12.76 0.0
-8 10 5 68.25 18.64 8.08 0.0
-7 10 5 104.97 21.49 8.66 0.0
-6 10 5 83.97 16.20 8.80 180.0
-5 10 5 157.95 15.30 12.33 0.0
-4 10 5 0.00 20.77 3.61 0.0
-3 10 5 43.51 13.11 5.79 0.0
-2 10 5 289.31 17.38 17.07 0.0
-1 10 5 712.46 24.98 27.00 0.0
0 10 5 378.49 17.03 19.42 180.0
1 10 5 534.06 19.56 23.52 0.0
2 10 5 409.78 17.73 20.77 180.0
3 10 5 8.91 5.89 0.82 0.0
4 10 5 29.61 15.51 5.73 180.0
5 10 5 2.15 18.80 5.90 0.0
6 10 5 241.80 30.40 15.19 180.0
7 10 5 153.68 31.00 8.95 180.0
8 10 5 0.00 22.63 0.40 180.0
9 10 5 93.15 36.39 9.51 180.0
-10 11 5 107.96 36.48 9.80 180.0
-9 11 5 13.45 54.53 5.40 180.0
-8 11 5 52.79 15.40 8.21 0.0
-7 11 5 453.76 28.23 21.44 180.0
-6 11 5 2.02 17.01 1.37 180.0
-5 11 5 0.00 23.00 0.96 180.0
-4 11 5 698.62 26.32 25.73 0.0
-3 11 5 1300.17 42.69 35.48 180.0
-2 11 5 210.09 13.53 14.64 180.0
-1 11 5 1650.79 50.89 39.76 180.0
0 11 5 604.18 24.47 23.85 180.0
1 11 5 1787.63 60.73 41.48 180.0
2 11 5 397.32 18.27 20.01 180.0
3 11 5 2929.51 80.08 53.81 180.0
4 11 5 2.89 4.21 0.52 180.0
5 11 5 1676.98 85.76 38.26 180.0
6 11 5 177.62 34.02 11.50 180.0
7 11 5 541.06 62.76 23.99 180.0
8 11 5 40.29 23.69 5.66 0.0
-9 12 5 69.34 28.44 10.52 180.0
-8 12 5 57.65 26.54 6.61 0.0
-7 12 5 65.38 22.85 8.56 180.0
-6 12 5 45.47 26.29 4.48 180.0
-5 12 5 106.92 18.89 9.44 180.0
-4 12 5 52.47 13.79 7.18 180.0
-3 12 5 996.27 39.60 30.40 180.0
-2 12 5 95.99 13.16 10.98 180.0
-1 12 5 367.15 19.06 20.67 180.0
0 12 5 20.79 8.31 5.05 180.0
1 12 5 910.72 34.55 29.38 180.0
2 12 5 27.25 10.83 5.52 180.0
3 12 5 425.55 23.97 20.85 180.0
4 12 5 20.37 5.82 2.91 180.0
5 12 5 12.17 25.99 3.59 180.0
6 12 5 233.31 43.59 16.00 180.0
7 12 5 0.00 64.40 0.53 0.0
-8 13 5 0.00 19.44 2.35 180.0
-7 13 5 52.64 23.24 5.28 0.0
-6 13 5 124.69 17.95 10.82 180.0
-5 13 5 111.48 17.24 10.51 0.0
-4 13 5 113.31 14.69 10.85 180.0
-3 13 5 210.46 21.66 14.45 0.0
-2 13 5 130.15 14.34 12.93 180.0
-1 13 5 329.12 23.02 17.65 0.0
0 13 5 52.22 13.29 7.86 180.0
1 13 5 988.00 43.35 31.23 0.0
2 13 5 25.02 17.18 7.47 180.0
3 13 5 662.71 82.36 26.17 0.0
4 13 5 15.07 10.47 1.88 0.0
5 13 5 860.65 121.12 29.29 0.0
6 13 5 33.30 50.74 9.65 0.0
7 13 5 191.20 31.74 15.35 0.0
-7 14 5 44.93 22.68 6.18 0.0
-6 14 5 87.30 25.21 9.52 0.0
-5 14 5 72.83 17.44 9.18 0.0
-4 14 5 59.58 17.36 10.13 0.0
-3 14 5 332.19 23.80 19.29 0.0
-2 14 5 21.71 12.56 4.97 0.0
-1 14 5 89.64 15.15 9.68 0.0
0 14 5 302.10 30.67 15.51 0.0
1 14 5 63.40 30.39 7.18 0.0
2 14 5 642.26 47.24 24.23 0.0
3 14 5 45.45 18.13 9.01 0.0
4 14 5 1024.90 55.86 32.54 0.0
5 14 5 117.87 38.36 10.56 180.0
6 14 5 481.54 62.18 23.46 0.0
-6 15 5 253.30 42.30 15.68 0.0
-5 15 5 43.28 19.97 5.36 180.0
-4 15 5 1.20 21.27 1.01 0.0
-3 15 5 50.87 23.92 5.44 180.0
-2 15 5 186.63 19.62 13.39 0.0
-1 15 5 284.87 39.77 14.66 180.0
0 15 5 141.89 20.06 12.17 0.0
1 15 5 79.88 50.57 6.25 180.0
2 15 5 54.67 16.33 6.94 0.0
3 15 5 207.95 28.09 16.48 180.0
4 15 5 46.58 34.50 6.53 180.0
-4 16 5 307.19 35.06 20.64 180.0
-3 16 5 7.33 25.79 3.21 180.0
-2 16 5 543.46 61.36 22.52 180.0
-1 16 5 73.68 29.61 7.97 180.0
0 16 5 817.03 59.24 28.41 180.0
1 16 5 22.73 46.27 3.39 180.0
2 16 5 446.74 55.10 22.45 180.0
3 16 5 19.44 19.62 3.92 0.0
-12 0 6 12.67 46.98 1.53 180.0
-10 0 6 594.96 65.32 26.19 0.0
-8 0 6 1827.82 114.36 41.77 180.0
-6 0 6 710.13 49.69 25.35 180.0
-4 0 6 6052.08 148.20 78.88 180.0
-2 0 6 4788.72 120.30 69.21 180.0
0 0 6 6136.68 145.48 79.07 180.0
2 0 6 5518.58 135.73 74.54 180.0
4 0 6 4929.69 145.59 70.05 180.0
6 0 6 1842.41 83.42 42.97 180.0
8 0 6 668.95 38.11 25.45 180.0
10 0 6 81.39 18.15 8.37 180.0
-12 1 6 57.33 29.00 4.79 180.0
-11 1 6 0.00 45.11 8.91 180.0
-10 1 6 267.23 25.09 17.24 180.0
-9 1 6 191.71 22.31 14.54 0.0
-8 1 6 2347.12 87.92 46.59 180.0
-7 1 6 149.32 14.44 12.25 180.0
-6 1 6 2617.39 57.76 50.26 180.0
-5 1 6 847.94 23.58 28.85 180.0
-4 1 6 1042.31 22.33 32.40 180.0
-3 1 6 764.67 18.30 26.34 180.0
-2 1 6 378.23 9.08 20.32 180.0
-1 1 6 2.98 4.61 1.17 180.0
0 1 6 790.05 14.33 28.42 180.0
1 1 6 213.37 8.52 14.41 180.0
2 1 6 52.26 6.85 7.32 180.0
3 1 6 0.06 4.76 0.19 0.0
4 1 6 113.95 6.58 11.46 180.0
5 1 6 553.25 16.07 23.13 180.0
6 1 6 0.00 5.43 1.02 0.0
7 1 6 350.40 13.95 18.98 180.0
8 1 6 248.29 10.20 14.83 0.0
9 1 6 73.26 12.33 8.57 180.0
10 1 6 43.77 13.70 7.02 0.0
-12 2 6 21.38 27.37 2.92 180.0
-11 2 6 362.10 34.15 17.87 180.0
-10 2 6 231.34 23.30 15.66 0.0
-9 2 6 479.83 27.19 22.02 180.0
-8 2 6 62.46 12.44 9.19 180.0
-7 2 6 1000.38 36.12 31.71 180.0
-6 2 6 1965.08 52.77 43.95 0.0
-5 2 6 42.28 8.68 5.28 180.0
-4 2 6 1725.32 35.07 41.21 0.0
-3 2 6 93.93 7.90 10.71 180.0
-2 2 6 5198.08 83.04 72.16 0.0
-1 2 6 1855.91 27.17 40.32 0.0
0 2 6 6295.47 77.62 79.47 0.0
1 2 6 0.01 4.92 0.04 0.0
2 2 6 4120.19 69.61 64.62 0.0
3 2 6 80.03 7.63 9.71 180.0
4 2 6 2416.67 46.84 49.28 0.0
5 2 6 79.05 4.75 8.50 0.0
6 2 6 2926.87 74.59 53.51 0.0
7 2 6 42.47 5.26 6.80 0.0
8 2 6 671.77 26.50 25.13 0.0
9 2 6 0.15 10.65 2.25 0.0
10 2 6 190.78 32.15 14.41 0.0
-12 3 6 0.00 29.08 4.27 0.0
-11 3 6 71.77 32.66 9.80 180.0
-10 3 6 542.96 62.29 21.66 0.0
-9 3 6 107.49 30.69 10.09 0.0
-8 3 6 508.81 21.47 22.29 0.0
-7 3 6 971.42 30.98 30.79 0.0
-6 3 6 843.93 25.51 29.37 0.0
-5 3 6 3076.16 75.30 53.43 0.0
-4 3 6 848.97 25.49 29.55 0.0
-3 3 6 3375.49 65.77 57.87 0.0
-2 3 6 1061.45 22.29 32.49 0.0
-1 3 6 1847.59 34.28 42.05 0.0
0 3 6 35.25 6.75 4.31 180.0
1 3 6 1102.90 26.70 34.01 0.0
2 3 6 355.29 9.86 18.78 0.0
3 3 6 2100.84 49.53 44.70 0.0
4 3 6 192.99 14.02 13.23 0.0
5 3 6 1630.51 54.90 41.46 0.0
6 3 6 19.31 10.02 6.13 180.0
7 3 6 381.46 10.17 19.67 0.0
8 3 6 67.54 5.25 8.54 180.0
9 3 6 762.37 29.76 27.09 0.0
10 3 6 133.47 17.70 13.34 180.0
-12 4 6 41.90 40.00 4.75 180.0
-11 4 6 50.30 37.13 10.04 0.0
-10 4 6 86.94 27.01 10.46 0.0
-9 4 6 562.64 38.93 23.87 0.0
-8 4 6 22.82 10.13 2.49 180.0
-7 4 6 518.30 19.70 22.78 0.0
-6 4 6 46.45 7.77 7.47 180.0
-5 4 6 1968.56 53.44 44.22 0.0
-4 4 6 67.99 9.65 7.61 180.0
-3 4 6 116.77 9.58 11.66 0.0
-2 4 6 50.75 6.60 6.62 180.0
-1 4 6 264.71 9.95 17.37 0.0
0 4 6 1406.18 29.59 37.57 180.0
1 4 6 23.28 4.30 5.64 0.0
2 4 6 1320.57 45.43 36.90 180.0
3 4 6 473.97 19.44 20.30 180.0
4 4 6 3271.59 95.07 57.04 180.0
5 4 6 507.55 24.73 21.26 180.0
6 4 6 1382.52 50.42 36.44 180.0
7 4 6 29.93 12.29 6.63 180.0
8 4 6 431.12 47.21 20.45 180.0
9 4 6 47.47 21.32 8.43 180.0
10 4 6 75.56 34.65 8.49 180.0
-12 5 6 107.07 36.83 10.58 180.0
-11 5 6 0.00 15.98 1.76 180.0
-10 5 6 26.03 18.39 4.80 180.0
-9 5 6 698.79 57.87 26.97 180.0
-8 5 6 529.63 22.78 22.94 180.0
-7 5 6 231.33 13.91 13.85 180.0
-6 5 6 127.05 12.75 10.17 180.0
-5 5 6 2257.42 50.11 46.74 180.0
-4 5 6 208.56 10.81 15.11 180.0
-3 5 6 5438.02 88.64 74.22 180.0
-2 5 6 58.18 7.89 5.46 180.0
-1 5 6 7513.86 147.27 87.91 180.0
0 5 6 1321.36 28.55 35.49 180.0
1 5 6 2916.71 62.96 55.36 180.0
2 5 6 687.80 27.16 25.26 180.0
3 5 6 5033.13 150.40 70.69 180.0
4 5 6 30.02 12.13 5.53 180.0
5 5 6 535.86 28.68 23.38 180.0
6 5 6 28.24 12.42 5.74 0.0
7 5 6 1742.33 63.35 40.07 180.0
8 5 6 0.00 12.90 1.89 180.0
9 5 6 576.25 46.61 23.81 180.0
10 5 6 0.00 20.80 2.08 0.0
-12 6 6 71.94 40.91 11.88 180.0
-11 6 6 315.69 50.37 18.40 180.0
-10 6 6 30.91 18.03 8.86 180.0
-9 6 6 151.97 13.32 11.37 180.0
-8 6 6 99.99 13.81 10.49 180.0
-7 6 6 919.30 31.70 30.06 180.0
-6 6 6 143.24 14.87 12.64 180.0
-5 6 6 3084.60 71.04 54.82 180.0
-4 6 6 207.39 10.62 15.02 180.0
-3 6 6 2819.52 57.83 52.85 180.0
-2 6 6 10.04 7.17 1.92 180.0
-1 6 6 2692.14 52.32 50.37 180.0
0 6 6 597.48 15.84 24.26 180.0
1 6 6 464.68 17.52 21.14 180.0
2 6 6 23.89 11.02 3.45 0.0
3 6 6 184.98 17.06 11.39 180.0
4 6 6 5.37 12.01 0.93 0.0
5 6 6 12.09 13.07 2.43 0.0
6 6 6 15.42 21.24 2.37 0.0
7 6 6 46.38 18.42 6.79 0.0
8 6 6 26.59 17.93 1.07 180.0
9 6 6 206.05 31.11 15.85 0.0
10 6 6 0.00 52.07 3.92 0.0
-11 7 6 43.52 77.74 1.85 0.0
-10 7 6 71.84 18.95 5.06 180.0
-9 7 6 7.02 10.87 1.94 0.0
-8 7 6 661.76 27.77 24.55 180.0
-7 7 6 1279.77 41.98 35.09 0.0
-6 7 6 28.72 10.00 4.06 0.0
-5 7 6 1222.34 36.41 35.03 0.0
-4 7 6 104.82 13.83 11.46 180.0
-3 7 6 5622.62 122.49 74.39 0.0
-2 7 6 52.40 9.48 6.56 180.0
-1 7 6 472.04 18.97 21.32 0.0
0 7 6 189.11 8.92 13.52 180.0
1 7 6 4502.62 105.18 66.29 0.0
2 7 6 49.12 14.42 3.50 180.0
3 7 6 1764.66 65.04 41.34 0.0
4 7 6 3.29 18.44 3.97 180.0
5 7 6 2417.70 101.86 48.61 0.0
6 7 6 154.46 24.54 10.60 0.0
7 7 6 933.79 56.24 31.75 0.0
8 7 6 47.32 19.00 4.63 0.0
9 7 6 561.37 39.32 23.22 0.0
-11 8 6 158.28 132.06 7.90 0.0
-10 8 6 0.00 42.14 0.04 0.0
-9 8 6 1221.70 52.32 35.74 0.0
-8 8 6 2.58 11.84 0.94 0.0
-7 8 6 1047.09 48.51 31.77 0.0
-6 8 6 720.30 31.34 26.21 0.0
-5 8 6 312.17 24.17 18.09 0.0
-4 8 6 22.30 10.41 4.18 180.0
-3 8 6 543.85 20.65 22.78 0.0
-2 8 6 1137.92 32.49 33.40 0.0
-1 8 6 46.85 9.72 6.62 0.0
0 8 6 2022.11 49.66 44.50 0.0
1 8 6 2138.34 49.29 45.00 0.0
2 8 6 2481.60 54.62 48.84 0.0
3 8 6 120.93 15.24 11.31 0.0
4 8 6 2332.21 102.76 49.04 0.0
5 8 6 0.00 16.58 3.38 0.0
6 8 6 2705.06 169.61 48.92 0.0
7 8 6 277.38 66.64 17.25 180.0
8 8 6 55.45 22.73 7.95 0.0
9 8 6 32.32 23.83 5.23 180.0
-10 9 6 211.20 30.50 15.56 0.0
-9 9 6 5.32 14.63 5.42 180.0
-8 9 6 480.12 32.43 21.82 0.0
-7 9 6 392.19 26.01 19.88 180.0
-6 9 6 1535.14 58.42 39.55 0.0
-5 9 6 3319.33 103.76 57.07 180.0
-4 9 6 99.48 12.67 8.73 0.0
-3 9 6 28.60 12.99 4.00 180.0
-2 9 6 1512.69 48.87 38.11 0.0
-1 9 6 1794.56 49.38 41.52 180.0
0 9 6 72.54 8.03 7.97 0.0
1 9 6 11.58 5.37 3.69 0.0
2 9 6 63.19 5.44 7.39 0.0
3 9 6 294.95 21.49 18.45 180.0
4 9 6 102.44 34.58 8.92 0.0
5 9 6 420.96 59.32 20.94 180.0
6 9 6 55.68 26.46 3.54 180.0
7 9 6 105.69 24.15 10.01 180.0
8 9 6 33.76 22.10 8.06 180.0
9 9 6 0.17 32.85 0.13 180.0
-10 10 6 10.31 37.22 0.86 0.0
-9 10 6 0.00 25.58 4.92 180.0
-8 10 6 116.39 21.73 11.18 180.0
-7 10 6 415.94 39.53 20.80 180.0
-6 10 6 7.87 18.43 2.78 180.0
-5 10 6 29.36 32.15 5.00 180.0
-4 10 6 1279.00 50.32 36.07 180.0
-3 10 6 125.75 18.27 12.18 0.0
-2 10 6 1337.27 41.26 36.31 180.0
-1 10 6 15.96 9.33 2.63 0.0
0 10 6 3487.07 96.88 57.78 180.0
1 10 6 964.70 32.55 31.44 0.0
2 10 6 2421.67 68.81 48.50 180.0
3 10 6 14.87 19.71 3.48 180.0
4 10 6 2688.12 167.70 52.66 180.0
5 10 6 1.81 26.41 0.09 0.0
6 10 6 821.33 75.88 27.32 180.0
7 10 6 24.18 25.60 6.49 180.0
8 10 6 693.28 136.38 28.68 180.0
-9 11 6 83.79 26.76 10.91 180.0
-8 11 6 768.76 41.16 28.21 180.0
-7 11 6 0.00 14.80 2.16 0.0
-6 11 6 177.77 23.64 12.29 180.0
-5 11 6 176.22 27.51 13.25 180.0
-4 11 6 748.95 35.25 27.82 180.0
-3 11 6 166.93 19.81 13.76 0.0
-2 11 6 0.19 10.12 0.28 0.0
-1 11 6 24.97 9.90 3.01 0.0
0 11 6 54.94 9.22 5.64 180.0
1 11 6 0.00 11.09 1.12 0.0
2 11 6 59.50 8.47 6.22 0.0
3 11 6 351.17 16.47 19.18 180.0
4 11 6 0.00 19.47 1.30 0.0
5 11 6 53.49 42.18 6.08 180.0
6 11 6 13.12 27.88 3.68 0.0
7 11 6 0.00 40.37 4.43 180.0
-9 12 6 0.00 22.62 3.67 0.0
-8 12 6 27.13 23.11 4.70 0.0
-7 12 6 14.71 31.91 2.10 0.0
-6 12 6 497.48 42.29 23.32 0.0
-5 12 6 5.87 23.11 4.80 180.0
-4 12 6 1018.47 43.25 32.08 0.0
-3 12 6 8.59 10.93 2.82 0.0
-2 12 6 1372.04 54.35 36.69 0.0
-1 12 6 11.08 14.07 4.52 180.0
0 12 6 1181.35 48.10 32.89 0.0
1 12 6 214.22 14.84 15.57 180.0
2 12 6 1919.76 89.64 44.07 0.0
3 12 6 0.00 12.84 0.13 0.0
4 12 6 670.83 64.30 24.56 0.0
5 12 6 133.17 40.13 9.40 0.0
6 12 6 407.79 44.02 19.74 0.0
7 12 6 63.51 33.28 5.97 0.0
-8 13 6 41.13 31.93 8.56 0.0
-7 13 6 239.55 53.25 14.86 0.0
-6 13 6 727.73 74.19 27.07 0.0
-5 13 6 210.88 22.34 14.62 0.0
-4 13 6 268.32 32.94 15.97 0.0
-3 13 6 582.98 37.98 24.55 0.0
-2 13 6 68.01 12.12 7.98 0.0
-1 13 6 646.21 33.30 24.65 0.0
0 13 6 108.79 17.82 10.32 0.0
1 13 6 187.32 21.48 11.70 0.0
2 13 6 176.50 18.80 14.31 0.0
3 13 6 19.06 8.32 5.58 0.0
4 13 6 28.73 44.50 0.82 180.0
5 13 6 102.04 29.04 9.89 0.0
6 13 6 12.91 26.68 6.75 0.0
-7 14 6 32.50 21.17 4.77 0.0
-6 14 6 37.53 19.07 7.08 180.0
-5 14 6 113.72 21.94 11.58 0.0
-4 14 6 185.45 26.20 15.45 180.0
-3 14 6 135.53 20.91 12.62 0.0
-2 14 6 570.10 50.45 24.88 180.0
-1 14 6 11.00 24.56 8.39 0.0
0 14 6 192.41 25.13 14.92 180.0
1 14 6 115.78 19.69 13.85 180.0
2 14 6 333.32 33.24 20.21 180.0
3 14 6 0.00 35.81 3.11 180.0
4 14 6 288.08 49.46 15.13 180.0
5 14 6 102.35 65.90 9.74 180.0
-5 15 6 101.25 21.46 11.46 180.0
-4 15 6 410.30 31.42 18.35 180.0
-3 15 6 547.32 47.73 23.78 180.0
-2 15 6 88.35 20.90 11.14 180.0
-1 15 6 452.53 49.69 24.32 180.0
0 15 6 404.04 65.60 18.86 180.0
1 15 6 642.21 48.96 25.33 180.0
2 15 6 257.14 23.48 17.41 180.0
3 15 6 448.82 39.81 22.61 180.0
-3 16 6 382.88 39.07 18.69 180.0
-2 16 6 36.45 28.10 4.92 180.0
-1 16 6 151.41 43.59 11.63 180.0
0 16 6 8.30 24.10 3.81 0.0
1 16 6 14.26 28.31 5.59 180.0
-11 0 7 29.10 69.21 4.66 0.0
-9 0 7 295.27 30.02 18.74 180.0
-7 0 7 182.10 19.70 13.92 180.0
-5 0 7 2051.52 56.94 46.21 180.0
-3 0 7 5319.51 122.56 71.84 180.0
-1 0 7 3316.45 74.93 56.78 180.0
1 0 7 1470.07 39.93 35.80 0.0
3 0 7 342.43 13.41 17.55 180.0
5 0 7 231.41 12.99 15.03 0.0
7 0 7 12.78 10.39 3.53 0.0
9 0 7 64.76 14.35 9.12 0.0
-12 1 7 31.85 31.38 0.60 180.0
-11 1 7 231.84 62.04 12.90 0.0
-10 1 7 138.53 34.38 12.70 180.0
-9 1 7 141.62 17.08 11.23 0.0
-8 1 7 508.31 25.02 21.71 0.0
-7 1 7 21.62 11.20 4.21 0.0
-6 1 7 255.70 12.01 14.98 180.0
-5 1 7 443.86 16.77 21.66 0.0
-4 1 7 13.45 6.58 3.91 180.0
-3 1 7 2173.77 38.44 46.44 0.0
-2 1 7 143.61 7.64 10.85 180.0
-1 1 7 8330.53 127.59 90.60 0.0
0 1 7 1560.19 28.07 38.65 180.0
1 1 7 9827.73 152.58 98.32 0.0
2 1 7 21.60 4.35 3.60 0.0
3 1 7 6861.36 140.42 82.40 0.0
4 1 7 316.05 11.03 17.71 0.0
5 1 7 4270.42 102.79 63.28 0.0
6 1 7 248.61 10.66 15.81 0.0
7 1 7 1957.05 59.73 44.38 0.0
8 1 7 13.72 7.93 3.90 0.0
9 1 7 487.49 24.89 21.33 0.0
10 1 7 17.06 14.97 5.78 0.0
-12 2 7 228.58 65.70 19.16 0.0
-11 2 7 217.28 33.87 15.27 0.0
-10 2 7 225.34 50.06 14.27 0.0
-9 2 7 220.99 21.61 16.21 0.0
-8 2 7 408.18 34.95 21.61 0.0
-7 2 7 1276.07 44.21 35.55 0.0
-6 2 7 143.76 13.95 11.88 0.0
-5 2 7 2459.78 64.29 47.59 0.0
-4 2 7 0.02 8.92 0.12 180.0
-3 2 7 2657.69 43.76 51.16 0.0
-2 2 7 1807.05 27.93 42.31 0.0
-1 2 7 1396.30 25.11 37.52 0.0
0 2 7 1977.31 30.76 44.23 0.0
1 2 7 1060.00 19.25 31.42 0.0
2 2 7 2847.91 51.96 53.55 0.0
3 2 7 17.98 4.21 2.45 180.0
4 2 7 1040.45 25.01 32.08 0.0
5 2 7 21.00 8.04 3.03 180.0
6 2 7 163.84 7.66 12.76 0.0
7 2 7 304.36 9.99 17.85 180.0
8 2 7 125.08 8.14 11.47 0.0
9 2 7 1.15 19.74 1.75 180.0
10 2 7 100.14 30.85 10.00 0.0
-12 3 7 241.34 35.42 15.76 0.0
-11 3 7 58.32 60.39 5.81 0.0
-10 3 7 17.28 20.25 5.14 0.0
-9 3 7 7.63 13.40 4.10 0.0
-8 3 7 160.38 16.37 11.95 0.0
-7 3 7 416.78 16.16 20.86 180.0
-6 3 7 422.19 17.24 19.83 0.0
-5 3 7 12.77 7.51 3.23 180.0
-4 3 7 1949.92 45.87 43.34 0.0
-3 3 7 856.77 22.23 28.31 180.0
-2 3 7 2646.09 48.19 49.83 0.0
-1 3 7 1866.20 33.26 43.28 180.0
0 3 7 810.44 15.87 27.93 0.0
1 3 7 2689.26 50.32 52.17 180.0
2 3 7 399.89 12.33 19.44 0.0
3 3 7 1993.26 51.91 44.59 180.0
4 3 7 607.42 24.47 23.71 180.0
5 3 7 3215.77 88.78 55.00 180.0
6 3 7 0.00 16.18 0.72 180.0
7 3 7 284.89 25.49 17.00 180.0
8 3 7 284.41 28.07 18.43 180.0
9 3 7 378.19 35.00 18.29 180.0
10 3 7 235.68 34.09 15.95 180.0
-12 4 7 0.00 34.46 0.30 180.0
-11 4 7 28.08 29.53 4.62 180.0
-10 4 7 201.34 40.01 16.55 180.0
-9 4 7 41.00 17.62 7.18 180.0
-8 4 7 5.73 8.40 2.59 180.0
-7 4 7 515.13 18.34 22.00 180.0
-6 4 7 315.18 16.05 18.26 180.0
-5 4 7 764.33 23.51 27.95 180.0
-4 4 7 3267.27 77.17 56.74 180.0
-3 4 7 2319.30 55.34 48.42 180.0
-2 4 7 3484.81 75.91 59.36 180.0
-1 4 7 63.89 7.67 8.51 180.0
0 4 7 3209.59 67.63 56.71 180.0
1 4 7 672.13 21.10 25.87 180.0
2 4 7 4312.29 80.81 65.46 180.0
3 4 7 58.64 10.93 8.41 0.0
4 4 7 1611.40 58.66 40.00 180.0
5 4 7 5.08 9.91 2.49 0.0
6 4 7 1418.39 58.63 36.77 180.0
7 4 7 0.00 14.01 4.48 180.0
8 4 7 1735.46 111.17 39.86 180.0
9 4 7 8.92 19.09 5.04 0.0
-12 5 7 135.30 35.78 11.48 180.0
-11 5 7 0.00 27.74 5.32 0.0
-10 5 7 7.50 50.38 9.00 180.0
-9 5 7 1.62 9.74 4.13 0.0
-8 5 7 1119.57 39.97 32.19 180.0
-7 5 7 291.70 14.95 16.44 180.0
-6 5 7 996.22 34.90 30.75 180.0
-5 5 7 64.37 8.83 7.58 180.0
-4 5 7 1028.23 26.96 31.70 180.0
-3 5 7 19.97 8.45 3.75 180.0
-2 5 7 270.48 12.95 16.78 180.0
-1 5 7 195.18 10.77 14.23 0.0
0 5 7 1512.97 34.00 38.20 180.0
1 5 7 291.29 13.17 16.06 180.0
2 5 7 111.55 16.61 10.58 180.0
3 5 7 165.21 14.75 11.87 0.0
4 5 7 939.10 37.37 30.68 180.0
5 5 7 642.94 32.66 25.33 180.0
6 5 7 11.56 9.88 3.20 0.0
7 5 7 129.13 16.51 12.14 0.0
8 5 7 28.16 19.76 7.29 0.0
9 5 7 34.30 25.18 6.33 0.0
-11 6 7 37.94 113.33 11.76 180.0
-10 6 7 64.73 31.75 4.80 180.0
-9 6 7 26.84 15.70 0.42 0.0
-8 6 7 0.00 20.53 1.73 0.0
-7 6 7 195.14 14.98 14.73 180.0
-6 6 7 392.11 17.13 19.22 0.0
-5 6 7 149.32 11.79 12.32 0.0
-4 6 7 3132.23 81.34 56.12 0.0
-3 6 7 152.74 16.19 10.99 180.0
-2 6 7 1013.33 26.28 31.32 0.0
-1 6 7 489.16 17.94 22.44 0.0
0 6 7 3955.07 85.59 62.70 0.0
1 6 7 465.23 18.98 20.73 180.0
2 6 7 1937.36 72.78 42.93 0.0
3 6 7 126.92 14.31 10.30 0.0
4 6 7 1264.46 59.63 34.64 0.0
5 6 7 19.22 13.27 2.14 180.0
6 6 7 1538.81 71.32 37.66 0.0
7 6 7 58.63 16.88 8.29 0.0
8 6 7 376.43 31.52 20.77 0.0
9 6 7 7.62 21.64 1.26 180.0
-11 7 7 0.00 93.49 1.79 180.0
-10 7 7 145.52 24.62 10.22 0.0
-9 7 7 37.35 19.48 7.18 0.0
-8 7 7 62.64 22.43 9.97 180.0
-7 7 7 211.18 13.81 15.36 0.0
-6 7 7 715.68 28.57 26.77 0.0
-5 7 7 59.85 11.02 8.09 0.0
-4 7 7 159.94 12.06 12.81 0.0
-3 7 7 35.51 8.43 6.01 0.0
-2 7 7 1000.97 32.44 32.37 0.0
-1 7 7 1991.64 42.48 43.81 0.0
0 7 7 306.13 13.65 16.87 0.0
1 7 7 112.60 7.96 10.67 180.0
2 7 7 307.52 25.74 18.28 0.0
3 7 7 1469.92 59.10 37.72 0.0
4 7 7 0.00 28.80 1.38 0.0
5 7 7 0.00 29.76 7.93 0.0
6 7 7 212.37 35.04 14.34 0.0
7 7 7 199.31 24.68 15.62 0.0
8 7 7 24.07 20.74 4.39 0.0
9 7 7 8.30 22.29 5.49 0.0
-11 8 7 46.08 26.54 6.00 180.0
-10 8 7 149.18 21.41 11.74 180.0
-9 8 7 635.79 51.08 25.03 0.0
-8 8 7 0.00 13.44 0.92 0.0
-7 8 7 7.45 11.61 1.61 0.0
-6 8 7 49.83 17.17 7.81 180.0
-5 8 7 613.73 23.17 26.20 0.0
-4 8 7 81.01 11.95 9.62 0.0
-3 8 7 97.29 10.67 9.64 0.0
-2 8 7 3213.71 67.20 56.31 180.0
-1 8 7 414.34 14.91 20.14 0.0
0 8 7 2008.24 52.08 45.42 180.0
1 8 7 420.28 14.86 20.52 180.0
2 8 7 1654.47 67.80 40.97 180.0
3 8 7 74.01 18.43 9.08 0.0
4 8 7 619.15 47.85 24.89 180.0
5 8 7 76.87 22.68 9.23 180.0
6 8 7 182.98 32.25 12.59 180.0
7 8 7 19.86 17.21 2.60 0.0
8 8 7 178.32 32.86 15.62 180.0
-10 9 7 39.13 27.54 3.65 0.0
-9 9 7 51.83 21.75 10.27 180.0
-8 9 7 24.89 13.93 3.91 180.0
-7 9 7 263.87 19.29 16.11 180.0
-6 9 7 13.34 20.37 4.28 0.0
-5 9 7 135.13 12.98 11.10 180.0
-4 9 7 1115.46 35.40 34.50 180.0
-3 9 7 1393.25 40.85 35.81 180.0
-2 9 7 1210.70 34.55 33.90 180.0
-1 9 7 211.89 12.70 13.45 180.0
0 9 7 730.92 21.76 26.87 180.0
1 9 7 1792.15 54.97 40.59 180.0
2 9 7 0.00 12.33 2.09 180.0
3 9 7 408.76 30.02 20.72 180.0
4 9 7 40.54 43.29 4.43 180.0
5 9 7 1324.27 83.59 33.06 180.0
6 9 7 0.00 79.45 0.14 180.0
7 9 7 232.13 36.67 13.69 180.0
8 9 7 0.00 30.68 0.28 0.0
-10 10 7 0.00 117.66 0.19 180.0
-9 10 7 252.40 35.25 14.31 180.0
-8 10 7 206.65 30.80 15.07 0.0
-7 10 7 1133.38 47.81 34.03 180.0
-6 10 7 87.93 17.48 11.73 180.0
-5 10 7 536.97 24.82 22.61 180.0
-4 10 7 100.53 19.10 10.74 0.0
-3 10 7 1972.90 59.88 43.95 180.0
-2 10 7 30.32 11.32 3.30 0.0
-1 10 7 58.45 12.86 8.16 180.0
0 10 7 215.45 12.17 15.90 0.0
1 10 7 122.98 11.69 10.68 180.0
2 10 7 353.73 11.30 18.83 0.0
3 10 7 12.17 21.30 0.92 0.0
4 10 7 632.95 55.96 24.38 0.0
5 10 7 35.02 43.65 9.81 0.0
6 10 7 198.74 52.32 12.95 0.0
7 10 7 53.72 43.61 4.83 0.0
-9 11 7 40.47 21.30 4.48 0.0
-8 11 7 84.49 32.06 9.85 0.0
-7 11 7 0.00 37.52 7.48 0.0
-6 11 7 7.98 15.10 2.14 0.0
-5 11 7 409.19 28.67 19.89 0.0
-4 11 7 46.34 11.80 6.88 0.0
-3 11 7 442.78 22.60 22.06 0.0
-2 11 7 199.24 21.66 15.00 0.0
-1 11 7 2656.89 82.29 50.30 0.0
0 11 7 2.08 11.65 0.97 180.0
1 11 7 2231.28 78.97 47.13 0.0
2 11 7 346.10 14.60 20.65 0.0
3 11 7 2231.38 131.69 46.01 0.0
4 11 7 18.15 18.24 3.46 0.0
5 11 7 1706.14 137.51 38.12 0.0
6 11 7 6.92 30.17 4.89 180.0
7 11 7 1423.43 108.52 35.69 0.0
-8 12 7 48.46 32.44 5.55 0.0
-7 12 7 255.83 33.28 18.31 0.0
-6 12 7 4.48 17.70 2.80 180.0
-5 12 7 1329.95 80.85 37.99 0.0
-4 12 7 353.93 23.21 19.30 0.0
-3 12 7 731.74 36.36 26.59 0.0
-2 12 7 138.10 21.22 10.82 0.0
-1 12 7 828.19 39.68 29.83 0.0
0 12 7 495.76 23.76 22.89 0.0
1 12 7 198.71 12.07 13.24 0.0
2 12 7 523.44 22.99 24.18 0.0
3 12 7 30.06 31.51 5.13 180.0
4 12 7 181.20 42.75 11.35 0.0
5 12 7 1.10 22.51 3.57 0.0
6 12 7 54.24 27.80 6.04 0.0
-7 13 7 0.00 33.02 1.93 0.0
-6 13 7 11.09 64.46 5.47 0.0
-5 13 7 59.99 24.04 9.01 180.0
-4 13 7 0.00 15.39 0.76 0.0
-3 13 7 308.34 37.50 16.62 180.0
-2 13 7 122.11 17.45 11.53 0.0
-1 13 7 870.67 58.55 29.18 180.0
0 13 7 60.81 24.18 8.69 0.0
1 13 7 1935.30 107.21 43.47 180.0
2 13 7 108.31 14.61 13.47 0.0
3 13 7 1685.77 166.02 38.22 180.0
4 13 7 79.25 27.06 9.85 180.0
5 13 7 1000.46 76.86 32.97 180.0
-6 14 7 276.72 26.31 18.37 180.0
-5 14 7 124.28 20.73 12.16 180.0
-4 14 7 428.55 36.84 20.91 180.0
-3 14 7 64.90 18.32 9.10 180.0
-2 14 7 707.50 72.30 27.63 180.0
-1 14 7 583.71 47.71 24.27 180.0
0 14 7 316.65 31.61 19.78 180.0
1 14 7 71.29 15.22 9.22 180.0
2 14 7 699.33 43.35 30.39 180.0
3 14 7 10.81 27.39 4.44 180.0
4 14 7 529.42 62.35 27.69 180.0
-4 15 7 361.13 34.27 18.28 180.0
-3 15 7 60.02 17.42 7.14 0.0
-2 15 7 33.86 15.35 3.93 180.0
-1 15 7 103.05 21.23 10.20 0.0
0 15 7 63.25 34.05 9.07 180.0
1 15 7 185.60 27.39 15.76 0.0
2 15 7 27.34 25.61 4.62 180.0
-12 0 8 0.00 90.92 6.00 180.0
-10 0 8 24.61 68.66 0.86 0.0
-8 0 8 168.03 28.58 13.62 0.0
-6 0 8 6074.07 295.79 77.53 0.0
-4 0 8 915.69 32.93 29.52 0.0
-2 0 8 2691.33 69.86 52.75 0.0
0 0 8 1108.10 31.49 33.93 0.0
2 0 8 2766.07 87.40 53.87 0.0
4 0 8 6537.50 204.94 80.06 0.0
6 0 8 4286.69 160.19 64.67 0.0
8 0 8 911.16 100.67 32.49 0.0
-12 1 8 290.36 44.27 17.39 0.0
-11 1 8 283.04 46.29 14.34 180.0
-10 1 8 1278.48 87.70 35.48 0.0
-9 1 8 404.40 38.56 21.34 0.0
-8 1 8 2162.70 78.10 46.85 0.0
-7 1 8 170.50 13.61 13.31 180.0
-6 1 8 883.32 28.01 29.46 0.0
-5 1 8 976.85 27.04 32.95 0.0
-4 1 8 2416.22 44.15 48.61 0.0
-3 1 8 945.82 20.73 29.61 0.0
-2 1 8 485.70 12.60 21.93 0.0
-1 1 8 1363.64 27.89 37.11 0.0
0 1 8 767.48 16.63 28.22 0.0
1 1 8 62.72 6.48 7.85 0.0
2 1 8 886.92 21.54 29.77 0.0
3 1 8 723.76 17.19 26.47 0.0
4 1 8 9.52 5.88 4.31 0.0
5 1 8 12.82 5.45 3.99 180.0
6 1 8 350.06 11.95 19.24 180.0
7 1 8 670.38 23.50 26.29 0.0
8 1 8 4.19 7.98 2.92 180.0
9 1 8 47.13 9.71 6.70 0.0
-12 2 8 4.27 30.85 4.42 0.0
-11 2 8 101.47 23.34 10.33 0.0
-10 2 8 64.78 23.64 8.47 180.0
-9 2 8 131.77 55.29 11.75 0.0
-8 2 8 794.01 37.07 29.19 180.0
-7 2 8 1509.87 42.68 38.14 0.0
-6 2 8 17.01 7.68 3.57 180.0
-5 2 8 344.79 17.78 18.46 0.0
-4 2 8 1478.69 35.78 37.96 180.0
-3 2 8 129.71 9.19 11.79 0.0
-2 2 8 851.30 18.77 29.36 180.0
-1 2 8 264.27 8.28 16.43 0.0
0 2 8 1931.04 32.46 44.04 180.0
1 2 8 421.64 16.31 19.70 0.0
2 2 8 1897.62 38.97 43.93 180.0
3 2 8 29.64 4.50 6.23 0.0
4 2 8 2345.28 54.34 49.04 180.0
5 2 8 1726.07 38.43 40.82 0.0
6 2 8 957.23 39.41 30.07 180.0
7 2 8 4.87 8.73 4.28 180.0
8 2 8 1021.02 65.21 31.12 180.0
9 2 8 0.00 17.49 4.57 180.0
-12 3 8 0.00 26.84 3.32 180.0
-11 3 8 2.62 23.23 3.19 180.0
-10 3 8 38.47 116.03 8.09 180.0
-9 3 8 5.47 21.99 5.01 0.0
-8 3 8 9.23 12.32 4.17 0.0
-7 3 8 833.78 29.76 27.80 180.0
-6 3 8 637.14 21.60 24.87 180.0
-5 3 8 762.85 21.33 27.44 180.0
-4 3 8 50.47 7.64 6.47 180.0
-3 3 8 1900.90 42.22 43.96 180.0
-2 3 8 2704.43 54.45 51.86 180.0
-1 3 8 465.34 14.01 21.21 180.0
0 3 8 209.06 10.26 14.26 180.0
1 3 8 2686.27 50.84 52.18 180.0
2 3 8 62.76 5.86 8.00 180.0
3 3 8 1018.23 25.94 32.20 180.0
4 3 8 48.84 14.40 6.11 0.0
5 3 8 1416.75 52.24 37.13 180.0
6 3 8 76.85 16.36 8.79 180.0
7 3 8 933.77 80.51 27.88 180.0
8 3 8 98.00 33.67 9.59 0.0
9 3 8 186.87 27.63 15.26 180.0
-11 4 8 126.64 70.21 13.63 180.0
-10 4 8 13.68 23.66 3.91 0.0
-9 4 8 487.35 41.41 21.65 180.0
-8 4 8 259.19 16.06 16.05 0.0
-7 4 8 49.27 9.10 7.24 180.0
-6 4 8 60.00 9.50 7.37 0.0
-5 4 8 347.93 15.69 18.49 180.0
-4 4 8 391.05 16.33 19.37 0.0
-3 4 8 11.35 8.83 3.33 180.0
-2 4 8 449.82 14.29 20.48 0.0
-1 4 8 1801.13 40.50 41.61 180.0
0 4 8 301.03 14.51 16.38 0.0
1 4 8 1040.99 28.92 31.90 180.0
2 4 8 1306.22 31.30 36.21 0.0
3 4 8 1561.74 48.51 38.58 180.0
4 4 8 220.40 17.71 15.75 0.0
5 4 8 18.41 11.60 3.78 0.0
6 4 8 114.78 15.19 10.43 0.0
7 4 8 64.39 23.31 9.36 180.0
8 4 8 57.10 16.48 6.28 0.0
9 4 8 160.73 41.31 12.52 0.0
-11 5 8 210.13 52.39 14.92 0.0
-10 5 8 0.00 47.85 0.64 180.0
-9 5 8 182.65 25.53 14.17 0.0
-8 5 8 67.50 14.79 8.73 0.0
-7 5 8 304.79 28.52 16.97 0.0
-6 5 8 2.46 11.07 3.17 180.0
-5 5 8 681.12 23.56 26.07 0.0
-4 5 8 166.67 13.02 11.26 0.0
-3 5 8 1.16 8.25 1.05 180.0
-2 5 8 139.97 12.79 12.09 180.0
-1 5 8 1910.13 46.61 43.15 0.0
0 5 8 618.64 18.06 25.63 0.0
1 5 8 4351.23 99.16 65.08 0.0
2 5 8 30.87 11.99 5.73 0.0
3 5 8 2404.37 75.18 48.42 0.0
4 5 8 62.42 12.54 7.95 0.0
5 5 8 2784.62 102.82 51.01 0.0
6 5 8 133.27 29.59 10.96 180.0
7 5 8 787.62 52.92 27.67 0.0
8 5 8 41.76 25.83 4.74 180.0
9 5 8 181.26 34.46 14.09 0.0
-11 6 8 523.86 53.29 22.51 0.0
-10 6 8 60.12 20.42 4.50 180.0
-9 6 8 209.44 83.44 11.84 0.0
-8 6 8 178.21 13.79 12.93 0.0
-7 6 8 336.27 18.70 18.44 0.0
-6 6 8 409.73 18.71 22.04 180.0
-5 6 8 20.45 10.86 3.84 180.0
-4 6 8 14.17 9.22 2.35 0.0
-3 6 8 893.87 28.97 30.24 0.0
-2 6 8 134.64 11.92 12.18 0.0
-1 6 8 456.13 22.93 21.11 0.0
0 6 8 7.14 7.97 1.34 180.0
1 6 8 1360.05 37.28 36.07 0.0
2 6 8 25.09 9.83 3.42 0.0
3 6 8 0.01 12.97 0.27 180.0
4 6 8 40.58 14.89 6.83 0.0
5 6 8 194.57 26.79 12.49 0.0
6 6 8 22.76 18.34 5.35 180.0
7 6 8 169.22 26.61 13.54 180.0
8 6 8 0.00 84.34 7.69 0.0
-11 7 8 140.11 52.60 8.54 180.0
-10 7 8 23.47 15.97 1.62 180.0
-9 7 8 118.67 22.67 10.26 180.0
-8 7 8 7.36 34.78 1.89 0.0
-7 7 8 458.76 27.82 20.38 180.0
-6 7 8 30.10 12.66 5.62 0.0
-5 7 8 189.80 12.63 13.53 180.0
-4 7 8 294.83 15.03 16.49 0.0
-3 7 8 665.82 22.70 26.15 180.0
-2 7 8 69.65 10.10 8.26 0.0
-1 7 8 1026.70 29.82 33.04 180.0
0 7 8 33.58 7.50 3.12 0.0
1 7 8 949.06 25.20 30.02 180.0
2 7 8 5.01 13.13 4.93 180.0
3 7 8 3226.30 125.24 55.75 180.0
4 7 8 75.26 37.18 7.04 180.0
5 7 8 1987.12 99.40 44.61 180.0
6 7 8 157.38 26.12 12.85 180.0
7 7 8 924.41 78.66 30.21 180.0
8 7 8 0.00 25.87 0.64 180.0
-10 8 8 253.59 27.38 15.07 180.0
-9 8 8 675.67 70.78 24.72 180.0
-8 8 8 14.52 17.07 7.18 180.0
-7 8 8 618.38 32.32 23.86 180.0
-6 8 8 524.04 27.36 24.05 180.0
-5 8 8 182.93 14.30 14.25 180.0
-4 8 8 650.55 23.63 24.89 180.0
-3 8 8 1.37 10.17 1.13 0.0
-2 8 8 1172.58 36.12 34.64 180.0
-1 8 8 460.92 17.26 20.72 180.0
0 8 8 903.51 33.91 29.29 180.0
1 8 8 145.55 7.06 11.18 180.0
2 8 8 1557.03 66.13 39.43 180.0
3 8 8 1042.35 58.91 34.05 180.0
4 8 8 731.37 53.63 25.37 180.0
5 8 8 64.32 18.72 6.60 180.0
6 8 8 489.54 37.08 22.19 180.0
7 8 8 0.00 21.30 0.61 180.0
8 8 8 164.94 29.19 14.49 180.0
-10 9 8 117.59 39.89 10.82 180.0
-9 9 8 48.03 29.35 4.94 0.0
-8 9 8 11.15 25.28 3.83 180.0
-7 9 8 7.10 13.87 3.87 0.0
-6 9 8 102.36 13.05 9.87 180.0
-5 9 8 183.82 16.07 14.59 0.0
-4 9 8 1050.78 35.77 34.06 180.0
-3 9 8 164.16 11.62 13.19 0.0
-2 9 8 67.91 14.94 8.90 180.0
-1 9 8 0.00 14.22 0.03 0.0
0 9 8 419.31 17.39 20.38 180.0
1 9 8 50.74 7.87 6.69 0.0
2 9 8 135.87 31.42 10.80 180.0
3 9 8 442.71 39.79 20.33 0.0
4 9 8 34.18 24.55 7.81 0.0
5 9 8 292.17 32.09 16.44 0.0
6 9 8 35.02 53.28 7.29 0.0
7 9 8 600.34 40.71 24.91 0.0
-9 10 8 9.68 27.18 3.91 0.0
-8 10 8 605.16 50.11 24.78 0.0
-7 10 8 23.22 12.05 4.55 180.0
-6 10 8 450.12 36.37 20.99 0.0
-5 10 8 75.03 17.31 9.86 0.0
-4 10 8 922.58 47.79 31.67 0.0
-3 10 8 57.27 14.38 8.32 0.0
-2 10 8 692.86 31.33 26.48 0.0
-1 10 8 50.47 12.37 6.09 0.0
0 10 8 1226.50 38.73 35.21 0.0
1 10 8 650.13 24.31 26.17 0.0
2 10 8 957.37 66.00 29.42 0.0
3 10 8 339.79 46.24 18.06 0.0
4 10 8 1579.52 116.66 37.88 0.0
5 10 8 244.81 69.84 16.85 0.0
6 10 8 960.89 86.07 31.33 0.0
-8 11 8 411.62 44.20 19.41 0.0
-7 11 8 35.32 21.94 6.58 180.0
-6 11 8 354.15 28.06 19.54 0.0
-5 11 8 117.69 13.96 10.37 0.0
-4 11 8 128.97 19.79 10.14 0.0
-3 11 8 51.63 12.97 5.75 0.0
-2 11 8 749.45 30.28 28.43 0.0
-1 11 8 159.20 12.30 13.85 0.0
0 11 8 334.63 17.68 18.76 0.0
1 11 8 1.14 7.27 0.20 0.0
2 11 8 376.19 49.53 18.93 0.0
3 11 8 109.46 26.45 11.40 0.0
4 11 8 76.50 26.32 9.23 0.0
5 11 8 0.00 29.27 3.46 180.0
6 11 8 0.00 34.82 7.53 180.0
-7 12 8 75.99 27.58 11.60 0.0
-6 12 8 554.73 41.51 23.36 180.0
-5 12 8 89.08 40.14 10.06 0.0
-4 12 8 160.06 18.36 13.25 180.0
-3 12 8 43.88 13.92 3.17 180.0
-2 12 8 416.31 27.80 21.31 180.0
-1 12 8 23.09 11.67 4.24 180.0
0 12 8 238.29 30.13 15.47 180.0
1 12 8 338.93 43.01 18.99 180.0
2 12 8 636.70 59.44 25.22 180.0
3 12 8 73.01 46.60 8.60 180.0
4 12 8 1101.32 118.23 32.04 180.0
5 12 8 0.00 20.47 4.43 180.0
-6 13 8 477.22 39.59 22.36 180.0
-5 13 8 0.00 16.76 2.73 180.0
-4 13 8 320.62 33.15 15.63 180.0
-3 13 8 378.21 38.69 19.27 180.0
-2 13 8 498.47 37.21 22.04 180.0
-1 13 8 222.02 28.04 15.68 180.0
0 13 8 139.64 24.27 12.47 180.0
1 13 8 1078.29 60.26 33.44 180.0
2 13 8 42.64 40.46 6.02 180.0
3 13 8 0.96 44.33 1.87 180.0
4 13 8 0.00 75.94 2.17 180.0
-5 14 8 210.14 28.63 13.24 180.0
-4 14 8 162.99 24.26 11.32 0.0
-3 14 8 103.39 23.20 11.50 180.0
-2 14 8 76.51 25.87 8.11 0.0
-1 14 8 12.25 14.44 4.92 180.0
0 14 8 466.45 54.72 22.36 0.0
1 14 8 74.60 20.15 7.34 180.0
2 14 8 292.56 104.11 18.35 0.0
-2 15 8 0.00 39.63 3.80 0.0
-1 15 8 842.91 53.14 27.55 0.0
-11 0 9 148.70 42.61 14.20 0.0
-9 0 9 20.40 86.97 6.17 180.0
-7 0 9 805.12 52.94 28.18 0.0
-5 0 9 2242.84 64.64 46.93 0.0
-3 0 9 4391.00 119.40 64.23 0.0
-1 0 9 2568.63 62.89 50.05 0.0
1 0 9 803.69 34.05 28.74 0.0
3 0 9 68.42 9.86 7.39 180.0
5 0 9 80.26 10.34 10.66 180.0
7 0 9 205.67 22.47 15.27 0.0
-11 1 9 31.96 23.87 3.11 0.0
-10 1 9 0.00 23.17 2.45 180.0
-9 1 9 34.80 19.50 6.66 180.0
-8 1 9 266.16 39.74 18.15 0.0
-7 1 9 133.08 13.17 11.06 180.0
-6 1 9 152.85 11.26 13.71 180.0
-5 1 9 212.22 22.42 14.28 180.0
-4 1 9 395.58 14.24 20.04 0.0
-3 1 9 3087.42 63.79 55.27 180.0
-2 1 9 22.90 7.92 4.64 180.0
-1 1 9 3152.77 58.02 54.80 180.0
0 1 9 519.96 14.16 22.24 0.0
1 1 9 1961.65 37.71 44.05 180.0
2 1 9 6.95 6.67 4.15 0.0
3 1 9 1518.99 33.89 38.26 180.0
4 1 9 370.73 13.04 19.62 0.0
5 1 9 366.47 14.97 19.65 180.0
6 1 9 76.09 6.90 8.24 180.0
7 1 9 213.40 19.82 13.76 180.0
8 1 9 29.58 15.08 2.09 0.0
-11 2 9 19.58 31.97 4.97 180.0
-10 2 9 39.07 108.90 7.70 0.0
-9 2 9 987.79 70.69 30.58 180.0
-8 2 9 31.85 17.16 6.37 0.0
-7 2 9 532.93 25.05 23.59 180.0
-6 2 9 107.46 14.30 10.30 0.0
-5 2 9 2459.65 68.89 48.71 180.0
-4 2 9 406.96 18.16 20.05 180.0
-3 2 9 523.21 17.72 22.80 180.0
-2 2 9 382.59 12.70 19.92 0.0
-1 2 9 43.43 7.10 6.21 180.0
0 2 9 2391.02 42.99 48.50 180.0
1 2 9 326.53 13.44 17.24 180.0
2 2 9 580.68 15.88 23.82 180.0
3 2 9 20.31 5.47 4.17 180.0
4 2 9 1408.21 35.89 36.70 180.0
5 2 9 38.24 14.24 4.82 180.0
6 2 9 592.63 29.17 25.46 180.0
7 2 9 146.41 23.15 11.83 0.0
8 2 9 157.68 28.84 12.50 180.0
-11 3 9 0.00 110.63 1.00 180.0
-10 3 9 114.14 32.85 9.06 180.0
-9 3 9 0.00 23.81 1.33 180.0
-8 3 9 136.65 15.26 11.08 180.0
-7 3 9 114.09 12.49 10.35 0.0
-6 3 9 1072.62 35.11 31.93 180.0
-5 3 9 3865.39 101.94 62.12 0.0
-4 3 9 0.13 7.82 0.71 180.0
-3 3 9 2643.24 59.61 51.36 0.0
-2 3 9 2461.45 55.98 49.52 180.0
-1 3 9 1267.86 27.26 34.49 0.0
0 3 9 79.52 7.20 8.08 0.0
1 3 9 754.99 22.37 27.74 0.0
2 3 9 119.11 12.42 10.99 180.0
3 3 9 661.49 17.64 25.61 0.0
4 3 9 31.12 13.18 4.13 180.0
5 3 9 433.13 38.52 20.12 0.0
6 3 9 50.96 11.35 7.36 180.0
7 3 9 1353.98 163.10 36.42 0.0
8 3 9 1.11 14.49 0.41 180.0
-11 4 9 208.42 36.08 14.49 0.0
-10 4 9 33.62 23.27 6.34 0.0
-9 4 9 279.76 24.87 15.92 0.0
-8 4 9 4.52 11.91 2.70 180.0
-7 4 9 1006.84 33.04 31.69 0.0
-6 4 9 893.72 27.61 30.37 0.0
-5 4 9 66.80 8.79 8.64 0.0
-4 4 9 7.15 9.37 2.58 0.0
-3 4 9 112.57 10.51 9.96 0.0
-2 4 9 6047.13 122.65 77.14 0.0
-1 4 9 1.89 7.51 1.15 0.0
0 4 9 1831.81 47.93 42.66 0.0
1 4 9 243.74 11.27 16.36 180.0
2 4 9 3021.99 63.99 53.14 0.0
3 4 9 509.73 28.59 21.40 0.0
4 4 9 1171.27 49.84 33.16 0.0
5 4 9 0.00 17.29 1.89 0.0
6 4 9 1848.77 96.24 43.39 0.0
7 4 9 81.41 23.04 8.00 0.0
8 4 9 230.43 45.82 16.42 0.0
-11 5 9 0.00 37.79 3.88 0.0
-10 5 9 151.14 24.19 10.85 0.0
-9 5 9 0.00 26.24 3.55 0.0
-8 5 9 1396.53 53.30 36.45 0.0
-7 5 9 7.05 11.06 0.90 180.0
-6 5 9 1618.79 48.22 38.11 0.0
-5 5 9 5.62 9.87 1.20 180.0
-4 5 9 2579.56 70.77 49.65 0.0
-3 5 9 40.51 7.48 5.91 180.0
-2 5 9 7.45 13.75 2.04 0.0
-1 5 9 369.17 17.87 19.22 180.0
0 5 9 795.92 22.75 27.33 0.0
1 5 9 171.06 10.77 12.82 180.0
2 5 9 105.75 11.95 10.63 180.0
3 5 9 26.54 11.08 5.57 0.0
4 5 9 434.94 29.91 20.24 0.0
5 5 9 235.35 83.61 15.15 180.0
6 5 9 82.83 41.72 7.12 0.0
7 5 9 0.00 27.47 1.75 0.0
8 5 9 0.00 20.41 0.41 180.0
-10 6 9 88.29 53.95 8.55 0.0
-9 6 9 0.00 32.04 3.82 0.0
-8 6 9 183.43 15.08 14.83 180.0
-7 6 9 10.15 13.61 2.12 0.0
-6 6 9 143.89 15.86 12.78 180.0
-5 6 9 2.07 9.73 1.76 180.0
-4 6 9 2111.22 65.45 46.27 180.0
-3 6 9 6.50 8.64 2.26 0.0
-2 6 9 1468.02 39.81 37.84 180.0
-1 6 9 66.18 7.87 8.41 180.0
0 6 9 2510.49 62.71 48.71 180.0
1 6 9 8.64 6.71 1.85 180.0
2 6 9 1183.87 52.58 33.49 180.0
3 6 9 204.30 23.99 14.54 0.0
4 6 9 2132.32 112.58 45.95 180.0
5 6 9 282.52 31.85 17.13 180.0
6 6 9 1014.90 60.76 30.90 180.0
7 6 9 52.82 25.69 3.72 180.0
-10 7 9 429.75 53.41 18.75 180.0
-9 7 9 75.22 21.77 9.42 180.0
-8 7 9 640.32 44.57 27.01 180.0
-7 7 9 47.18 15.62 8.66 180.0
-6 7 9 1188.72 45.47 33.40 180.0
-5 7 9 730.06 28.79 27.73 180.0
-4 7 9 1368.63 47.02 36.74 180.0
-3 7 9 438.73 17.97 22.09 180.0
-2 7 9 1737.80 47.68 40.67 180.0
-1 7 9 212.70 15.69 14.74 180.0
0 7 9 50.77 10.36 5.92 180.0
1 7 9 296.57 19.00 16.76 180.0
2 7 9 1251.18 62.14 34.11 180.0
3 7 9 153.13 18.74 11.32 180.0
4 7 9 26.76 39.42 5.57 180.0
5 7 9 249.28 27.66 16.63 180.0
6 7 9 196.69 62.77 12.02 180.0
7 7 9 139.34 98.60 17.19 180.0
-10 8 9 0.00 55.95 5.61 0.0
-9 8 9 139.94 44.63 12.63 180.0
-8 8 9 0.00 21.46 0.02 180.0
-7 8 9 121.24 16.47 12.36 180.0
-6 8 9 27.66 21.31 5.97 0.0
-5 8 9 387.16 27.84 17.59 180.0
-4 8 9 180.54 16.83 13.52 0.0
-3 8 9 1.99 9.55 1.19 180.0
-2 8 9 286.01 13.30 17.29 0.0
-1 8 9 233.62 15.54 14.43 180.0
0 8 9 1014.51 39.02 31.09 0.0
1 8 9 112.05 6.71 11.23 180.0
2 8 9 853.27 57.82 31.07 0.0
3 8 9 0.00 24.08 1.57 180.0
4 8 9 508.26 55.03 21.14 0.0
5 8 9 46.48 24.91 6.19 180.0
6 8 9 390.38 41.06 21.50 0.0
7 8 9 8.07 28.87 2.32 0.0
-9 9 9 48.02 21.15 6.37 0.0
-8 9 9 107.28 26.81 9.27 0.0
-7 9 9 100.60 15.85 10.63 0.0
-6 9 9 295.44 22.81 17.42 0.0
-5 9 9 410.33 38.46 19.92 0.0
-4 9 9 472.46 34.46 21.66 0.0
-3 9 9 1282.61 43.61 35.86 0.0
-2 9 9 267.47 17.35 16.29 0.0
-1 9 9 994.90 34.26 31.90 0.0
0 9 9 445.23 20.25 22.14 0.0
1 9 9 1256.71 34.84 35.50 0.0
2 9 9 8.70 21.72 4.49 0.0
3 9 9 777.44 53.10 29.13 0.0
4 9 9 187.76 28.58 12.26 0.0
5 9 9 975.38 170.84 30.97 0.0
6 9 9 17.84 18.80 3.08 0.0
-8 10 9 140.00 29.69 11.81 0.0
-7 10 9 400.67 41.73 19.32 0.0
-6 10 9 40.05 21.66 5.90 0.0
-5 10 9 330.72 28.80 19.50 0.0
-4 10 9 0.00 15.68 1.92 180.0
-3 10 9 449.35 28.58 23.12 0.0
-2 10 9 94.76 22.21 12.28 180.0
-1 10 9 233.16 14.03 14.99 0.0
0 10 9 1.55 10.91 0.37 180.0
1 10 9 232.15 15.72 15.19 0.0
2 10 9 75.78 25.39 9.56 180.0
3 10 9 0.00 27.20 3.31 180.0
4 10 9 85.46 38.30 6.80 180.0
5 10 9 0.00 19.12 1.18 180.0
-8 11 9 0.00 43.23 4.93 0.0
-7 11 9 98.67 25.10 9.74 180.0
-6 11 9 153.80 41.89 11.72 180.0
-5 11 9 226.37 28.80 17.55 180.0
-4 11 9 61.20 26.37 5.16 180.0
-3 11 9 790.60 47.73 28.63 180.0
-2 11 9 0.00 17.70 3.00 0.0
-1 11 9 1888.28 101.04 44.52 180.0
0 11 9 12.42 9.65 5.44 180.0
1 11 9 821.75 43.75 30.04 180.0
2 11 9 60.41 30.82 6.39 180.0
3 11 9 1190.42 109.27 34.41 180.0
4 11 9 14.91 60.79 7.20 180.0
5 11 9 112.49 44.71 9.34 180.0
-7 12 9 39.93 92.66 9.05 180.0
-6 12 9 231.65 39.36 17.63 180.0
-5 12 9 678.64 69.18 24.34 180.0
-4 12 9 94.41 41.00 7.37 180.0
-3 12 9 709.32 62.35 26.79 180.0
-2 12 9 36.64 24.12 7.43 180.0
-1 12 9 272.01 25.32 16.07 180.0
0 12 9 51.32 14.63 6.17 180.0
1 12 9 20.35 12.00 4.03 180.0
2 12 9 148.74 30.48 14.34 180.0
3 12 9 21.59 45.23 6.94 180.0
4 12 9 12.59 33.54 6.23 180.0
-5 13 9 215.41 37.20 13.76 0.0
-4 13 9 3.20 41.88 1.24 0.0
-3 13 9 472.33 41.86 23.48 0.0
-2 13 9 0.00 19.25 0.40 0.0
-1 13 9 187.12 28.90 12.74 0.0
0 13 9 21.23 33.41 3.27 180.0
1 13 9 336.92 27.01 17.91 0.0
2 13 9 23.16 28.85 4.14 0.0
-3 14 9 147.30 22.50 12.91 0.0
-2 14 9 147.71 29.12 13.08 0.0
-1 14 9 89.57 29.30 10.41 0.0
0 14 9 380.02 32.53 21.34 0.0
-10 0 10 60.39 73.55 8.53 180.0
-8 0 10 91.54 30.18 8.20 180.0
-6 0 10 654.69 36.89 26.24 180.0
-4 0 10 4511.03 137.23 65.67 180.0
-2 0 10 2290.96 70.21 47.54 180.0
0 0 10 1017.37 36.46 30.57 180.0
2 0 10 2879.08 101.67 52.53 180.0
4 0 10 365.05 25.26 18.52 180.0
6 0 10 1516.11 200.93 37.43 180.0
8 0 10 228.55 42.98 16.07 180.0
-11 1 10 67.32 33.00 6.21 180.0
-10 1 10 141.52 37.64 11.93 180.0
-9 1 10 105.43 30.67 11.67 180.0
-8 1 10 105.21 23.82 10.82 180.0
-7 1 10 271.28 19.75 14.49 180.0
-6 1 10 731.47 26.57 25.64 180.0
-5 1 10 15.65 8.05 3.76 180.0
-4 1 10 55.95 8.27 6.50 180.0
-3 1 10 22.56 7.45 4.79 0.0
-2 1 10 445.31 16.13 21.05 180.0
-1 1 10 837.69 23.82 29.17 180.0
0 1 10 527.37 15.76 22.22 180.0
1 1 10 1.53 6.54 0.47 0.0
2 1 10 391.21 13.41 20.01 180.0
3 1 10 257.94 11.49 15.96 180.0
4 1 10 154.47 13.46 13.28 180.0
5 1 10 6.63 6.65 2.84 180.0
6 1 10 112.05 15.13 11.23 180.0
7 1 10 133.77 80.55 13.37 180.0
-11 2 10 41.93 31.75 9.10 180.0
-10 2 10 38.59 43.24 8.42 0.0
-9 2 10 74.62 37.95 10.63 180.0
-8 2 10 48.19 21.88 7.95 0.0
-7 2 10 56.25 14.56 6.55 180.0
-6 2 10 102.77 12.52 9.68 0.0
-5 2 10 139.31 10.82 11.69 180.0
-4 2 10 105.94 11.04 9.32 0.0
-3 2 10 421.17 17.27 19.68 180.0
-2 2 10 789.49 21.21 27.68 0.0
-1 2 10 0.05 9.29 0.12 0.0
0 2 10 2461.38 49.70 49.64 0.0
1 2 10 0.43 6.49 0.26 0.0
2 2 10 2283.75 51.47 47.72 0.0
3 2 10 14.26 7.47 2.36 0.0
4 2 10 1345.88 36.62 36.36 0.0
5 2 10 228.91 19.67 16.25 0.0
6 2 10 197.00 23.58 14.09 0.0
7 2 10 30.01 15.70 1.49 180.0
-10 3 10 226.04 37.71 12.42 0.0
-9 3 10 20.84 39.51 0.56 180.0
-8 3 10 84.51 10.84 9.62 0.0
-7 3 10 465.55 41.17 23.12 0.0
-6 3 10 47.08 16.50 3.29 0.0
-5 3 10 60.25 12.69 7.22 0.0
-4 3 10 1721.96 48.95 42.20 0.0
-3 3 10 341.24 20.68 19.63 0.0
-2 3 10 1013.28 31.40 31.08 0.0
-1 3 10 417.04 16.13 21.15 0.0
0 3 10 3491.03 68.86 58.26 0.0
1 3 10 1164.92 31.12 33.18 0.0
2 3 10 177.13 10.39 13.00 0.0
3 3 10 724.32 22.36 26.94 0.0
4 3 10 0.00 12.66 1.01 180.0
5 3 10 2749.43 107.40 51.92 0.0
6 3 10 37.92 16.43 7.44 180.0
7 3 10 225.33 26.74 13.95 0.0
-10 4 10 0.00 50.56 5.91 0.0
-9 4 10 667.39 48.34 25.10 0.0
-8 4 10 0.00 11.15 0.00 0.0
-7 4 10 736.20 33.66 27.41 0.0
-6 4 10 17.12 14.06 4.71 0.0
-5 4 10 776.32 32.06 27.99 0.0
-4 4 10 102.64 11.22 11.67 0.0
-3 4 10 2042.28 55.72 44.50 0.0
-2 4 10 10.16 7.63 2.30 0.0
-1 4 10 1465.53 38.96 37.87 0.0
0 4 10 874.87 28.12 29.37 180.0
1 4 10 301.52 14.00 17.48 0.0
2 4 10 263.30 10.77 16.82 180.0
3 4 10 338.00 38.21 18.28 0.0
4 4 10 934.73 50.37 29.92 180.0
5 4 10 13.57 15.92 1.03 180.0
6 4 10 60.68 22.86 8.77 180.0
7 4 10 165.72 27.92 15.24 180.0
-10 5 10 0.22 23.49 0.12 0.0
-9 5 10 201.84 33.16 13.39 180.0
-8 5 10 82.81 12.89 9.21 180.0
-7 5 10 35.76 19.74 5.84 0.0
-6 5 10 68.02 20.14 10.00 180.0
-5 5 10 123.38 12.51 9.91 180.0
-4 5 10 9.87 9.88 2.03 180.0
-3 5 10 243.07 15.99 15.05 180.0
-2 5 10 779.16 24.62 28.30 180.0
-1 5 10 1522.33 38.82 38.55 180.0
0 5 10 129.60 9.50 11.67 0.0
1 5 10 2090.02 58.13 44.64 180.0
2 5 10 319.87 34.58 17.49 180.0
3 5 10 4901.06 172.56 68.47 180.0
4 5 10 25.33 20.69 2.59 0.0
5 5 10 1080.75 59.94 33.15 180.0
6 5 10 14.16 36.19 3.13 0.0
7 5 10 1410.67 141.00 37.92 180.0
-10 6 10 0.00 30.50 4.17 0.0
-9 6 10 73.10 26.87 8.12 180.0
-8 6 10 0.00 16.00 4.66 180.0
-7 6 10 313.66 19.74 17.15 180.0
-6 6 10 32.84 12.85 3.07 180.0
-5 6 10 1251.37 44.09 35.06 180.0
-4 6 10 47.10 11.87 7.26 180.0
-3 6 10 2193.10 76.90 47.13 180.0
-2 6 10 10.81 11.75 2.67 0.0
-1 6 10 2318.80 71.71 48.09 180.0
0 6 10 799.73 25.54 29.66 180.0
1 6 10 996.52 29.03 31.77 180.0
2 6 10 28.54 15.86 6.17 180.0
3 6 10 7.52 18.32 4.26 180.0
4 6 10 269.58 46.65 15.76 180.0
5 6 10 10.82 14.62 3.36 180.0
6 6 10 11.67 24.73 0.71 180.0
-9 7 10 13.81 27.41 5.31 180.0
-8 7 10 15.89 20.03 5.10 180.0
-7 7 10 75.81 13.74 9.00 0.0
-6 7 10 73.15 41.28 10.25 180.0
-5 7 10 34.78 16.39 3.06 180.0
-4 7 10 33.20 16.07 8.28 180.0
-3 7 10 417.89 21.29 20.28 0.0
-2 7 10 280.19 16.75 17.56 180.0
-1 7 10 1007.85 39.76 30.48 0.0
0 7 10 151.83 20.49 12.99 180.0
1 7 10 2721.16 71.36 52.39 0.0
2 7 10 207.51 19.13 14.32 180.0
3 7 10 1168.08 53.39 32.63 0.0
4 7 10 66.80 21.38 9.16 0.0
5 7 10 1597.47 94.81 40.98 0.0
6 7 10 32.81 16.97 6.24 0.0
-9 8 10 0.86 19.90 0.56 0.0
-8 8 10 66.38 30.32 7.99 180.0
-7 8 10 126.72 29.57 12.29 0.0
-6 8 10 40.61 15.16 6.94 0.0
-5 8 10 660.81 34.10 26.09 0.0
-4 8 10 140.62 16.59 11.31 0.0
-3 8 10 695.11 33.86 26.53 0.0
-2 8 10 573.00 23.28 24.21 0.0
-1 8 10 790.14 32.35 29.18 0.0
0 8 10 445.90 22.55 20.94 0.0
1 8 10 620.18 38.46 25.19 0.0
2 8 10 1404.42 77.88 37.95 0.0
3 8 10 211.62 27.81 14.91 0.0
4 8 10 347.61 46.34 17.60 0.0
5 8 10 0.00 17.55 0.33 180.0
6 8 10 163.65 41.22 14.19 0.0
-8 9 10 135.56 48.04 12.43 0.0
-7 9 10 20.83 23.43 5.88 0.0
-6 9 10 385.10 25.32 19.51 0.0
-5 9 10 31.79 13.93 6.55 180.0
-4 9 10 302.23 25.86 17.98 0.0
-3 9 10 22.76 18.65 2.38 0.0
-2 9 10 590.77 42.38 24.72 0.0
-1 9 10 154.38 27.33 13.22 180.0
0 9 10 68.29 13.83 8.17 0.0
1 9 10 404.82 35.53 19.43 180.0
2 9 10 55.02 15.39 6.88 0.0
3 9 10 706.20 46.84 27.03 180.0
4 9 10 0.00 19.45 0.07 180.0
5 9 10 369.00 36.99 20.37 180.0
-7 10 10 10.36 22.24 0.70 0.0
-6 10 10 37.45 20.17 5.45 180.0
-5 10 10 17.73 27.87 6.25 180.0
-4 10 10 353.19 44.70 18.49 180.0
-3 10 10 280.35 50.54 15.97 180.0
-2 10 10 888.18 103.97 29.51 180.0
-1 10 10 416.92 39.82 21.64 180.0
0 10 10 689.86 44.39 26.45 180.0
1 10 10 308.11 75.61 16.79 180.0
2 10 10 852.91 58.86 27.91 180.0
3 10 10 31.83 22.32 6.33 180.0
4 10 10 414.61 62.99 20.87 180.0
-6 11 10 409.37 112.82 19.24 180.0
-5 11 10 136.51 45.88 11.50 180.0
-4 11 10 350.13 44.96 17.75 180.0
-3 11 10 92.50 29.36 10.45 180.0
-2 11 10 68.46 37.27 9.79 180.0
-1 11 10 99.13 16.12 9.46 180.0
0 11 10 618.59 47.51 23.76 180.0
1 11 10 0.00 23.12 1.78 0.0
2 11 10 86.59 58.58 8.65 180.0
3 11 10 58.39 22.24 7.86 0.0
-5 12 10 0.00 77.92 8.90 180.0
-4 12 10 368.87 55.34 20.13 0.0
-3 12 10 17.96 20.29 2.73 180.0
-2 12 10 98.33 30.11 11.84 0.0
-1 12 10 0.00 26.09 2.80 0.0
0 12 10 796.46 53.60 28.64 0.0
1 12 10 27.68 24.36 5.47 0.0
2 12 10 434.45 98.17 19.64 0.0
-3 13 10 46.61 23.28 11.55 0.0
-2 13 10 268.54 82.83 16.92 0.0
-1 13 10 210.31 26.27 16.55 0.0
0 13 10 174.47 21.33 14.65 0.0
-9 0 11 491.32 61.02 22.63 180.0
-7 0 11 853.91 152.18 29.21 180.0
-5 0 11 315.37 32.06 17.07 180.0
-3 0 11 411.18 36.31 19.90 180.0
-1 0 11 2120.12 82.19 45.64 180.0
1 0 11 484.39 18.87 21.95 180.0
3 0 11 625.27 28.87 25.13 180.0
5 0 11 37.03 22.00 5.06 180.0
-10 1 11 0.00 26.06 2.41 180.0
-9 1 11 0.00 33.40 0.77 0.0
-8 1 11 391.75 37.37 18.24 180.0
-7 1 11 31.14 9.64 6.55 0.0
-6 1 11 115.78 15.87 9.54 180.0
-5 1 11 511.21 28.10 22.94 0.0
-4 1 11 1357.09 35.41 36.39 180.0
-3 1 11 88.36 10.06 9.40 0.0
-2 1 11 6.66 7.55 1.43 0.0
-1 1 11 1048.06 26.36 31.89 0.0
0 1 11 777.30 22.16 28.05 180.0
1 1 11 2374.35 60.86 48.19 0.0
2 1 11 18.73 7.38 4.35 0.0
3 1 11 1631.19 53.41 40.86 0.0
4 1 11 125.69 15.81 11.10 180.0
5 1 11 1732.02 68.15 42.60 0.0
6 1 11 163.43 25.93 11.32 0.0
-10 2 11 0.00 125.41 6.18 180.0
-9 2 11 248.33 41.83 14.52 0.0
-8 2 11 115.23 51.34 12.13 0.0
-7 2 11 475.03 41.00 21.84 0.0
-6 2 11 44.23 11.07 6.54 0.0
-5 2 11 328.95 19.09 17.59 0.0
-4 2 11 480.58 20.25 21.85 0.0
-3 2 11 149.45 12.25 11.35 0.0
-2 2 11 1761.67 49.14 42.51 0.0
-1 2 11 64.64 8.68 6.89 0.0
0 2 11 232.24 10.76 14.38 0.0
1 2 11 325.50 13.29 17.94 0.0
2 2 11 1113.29 27.69 32.99 0.0
3 2 11 333.30 17.32 18.24 0.0
4 2 11 676.01 41.51 25.74 0.0
5 2 11 719.16 43.58 26.11 0.0
6 2 11 169.21 37.57 12.94 0.0
-10 3 11 78.25 91.62 11.80 0.0
-9 3 11 0.00 31.75 0.57 0.0
-8 3 11 78.46 23.34 6.99 0.0
-7 3 11 3.06 20.81 4.71 180.0
-6 3 11 707.17 42.02 27.00 0.0
-5 3 11 37.58 16.36 5.71 180.0
-4 3 11 1044.10 43.02 31.07 0.0
-3 3 11 877.35 31.97 29.69 180.0
-2 3 11 1398.32 39.87 37.79 0.0
-1 3 11 82.19 10.21 9.12 180.0
0 3 11 308.88 13.90 18.22 0.0
1 3 11 3.05 7.99 2.43 0.0
2 3 11 546.50 17.73 23.54 0.0
3 3 11 49.33 11.91 7.56 180.0
4 3 11 39.27 41.71 8.13 180.0
5 3 11 123.18 24.01 11.55 180.0
6 3 11 0.00 27.18 0.65 0.0
-10 4 11 57.26 56.46 7.83 180.0
-9 4 11 15.53 25.43 4.80 0.0
-8 4 11 44.92 23.26 10.76 180.0
-7 4 11 43.33 22.64 8.17 180.0
-6 4 11 205.48 24.33 15.11 180.0
-5 4 11 54.46 12.72 5.85 180.0
-4 4 11 488.36 24.09 23.06 180.0
-3 4 11 40.75 11.46 4.38 180.0
-2 4 11 394.49 19.37 18.83 180.0
-1 4 11 11.32 7.30 2.30 180.0
0 4 11 1276.64 40.44 35.74 180.0
1 4 11 120.46 11.69 11.03 180.0
2 4 11 408.98 21.07 20.19 180.0
3 4 11 215.39 21.29 14.58 180.0
4 4 11 983.93 78.46 31.03 180.0
5 4 11 398.49 35.08 20.18 180.0
6 4 11 466.44 44.33 22.02 180.0
-9 5 11 41.62 19.73 7.58 0.0
-8 5 11 204.58 39.94 15.23 180.0
-7 5 11 79.49 17.22 8.98 0.0
-6 5 11 227.66 19.33 13.52 180.0
-5 5 11 1.97 9.93 1.91 0.0
-4 5 11 834.80 33.29 28.25 180.0
-3 5 11 0.00 13.60 4.04 180.0
-2 5 11 383.34 17.56 18.21 180.0
-1 5 11 19.33 9.73 4.31 180.0
0 5 11 190.57 16.24 14.81 180.0
1 5 11 15.05 9.02 5.29 180.0
2 5 11 777.53 37.25 27.06 180.0
3 5 11 13.82 16.78 3.98 180.0
4 5 11 66.67 48.83 10.67 180.0
5 5 11 0.00 43.47 1.38 180.0
6 5 11 0.01 20.11 0.01 180.0
-9 6 11 175.56 38.90 12.52 0.0
-8 6 11 16.28 22.04 3.87 0.0
-7 6 11 226.57 56.56 15.00 180.0
-6 6 11 186.68 22.25 14.77 0.0
-5 6 11 19.54 12.69 3.91 0.0
-4 6 11 449.21 21.01 21.11 0.0
-3 6 11 0.00 12.60 1.67 180.0
-2 6 11 536.18 29.45 24.00 0.0
-1 6 11 0.00 9.39 2.84 0.0
0 6 11 62.58 9.00 8.00 0.0
1 6 11 212.99 11.21 14.79 0.0
2 6 11 886.42 60.98 28.36 0.0
3 6 11 191.09 22.05 11.32 0.0
4 6 11 912.33 64.47 30.18 0.0
5 6 11 29.14 22.25 5.80 180.0
-8 7 11 418.37 37.57 19.40 0.0
-7 7 11 1.17 21.88 2.15 0.0
-6 7 11 653.34 36.48 25.38 0.0
-5 7 11 26.90 23.32 5.48 0.0
-4 7 11 144.40 15.96 11.95 0.0
-3 7 11 80.63 18.70 9.98 0.0
-2 7 11 583.85 29.13 24.37 0.0
-1 7 11 413.78 21.34 20.25 0.0
0 7 11 471.69 25.56 23.05 0.0
1 7 11 296.51 13.37 18.21 0.0
2 7 11 184.69 25.71 11.63 0.0
3 7 11 20.68 22.80 5.95 0.0
4 7 11 427.35 58.67 21.80 0.0
5 7 11 35.45 85.74 7.76 0.0
-8 8 11 0.00 42.05 1.82 180.0
-7 8 11 28.45 25.48 1.54 0.0
-6 8 11 27.44 21.57 6.29 180.0
-5 8 11 337.98 29.86 17.68 0.0
-4 8 11 62.60 25.33 10.89 180.0
-3 8 11 0.00 36.92 2.75 0.0
-2 8 11 76.92 20.51 10.43 180.0
-1 8 11 110.52 20.90 10.13 0.0
0 8 11 656.83 44.54 26.53 180.0
1 8 11 107.50 24.44 11.89 0.0
2 8 11 298.30 51.14 16.79 180.0
3 8 11 68.05 62.28 3.78 0.0
4 8 11 858.39 84.29 31.81 180.0
-7 9 11 320.16 53.33 17.59 180.0
-6 9 11 184.85 29.97 13.44 180.0
-5 9 11 136.98 36.57 12.40 180.0
-4 9 11 529.55 50.20 23.58 180.0
-3 9 11 312.23 35.71 17.22 180.0
-2 9 11 63.82 27.73 11.03 180.0
-1 9 11 54.21 56.12 11.02 180.0
0 9 11 366.75 37.48 19.69 180.0
1 9 11 696.59 52.41 25.95 180.0
2 9 11 97.34 33.68 9.56 180.0
3 9 11 596.16 47.19 25.84 180.0
4 9 11 14.19 36.05 0.72 180.0
-6 10 11 62.75 54.41 2.07 0.0
-5 10 11 3.45 43.70 4.66 180.0
-4 10 11 21.51 29.99 2.47 0.0
-3 10 11 167.31 46.06 14.39 180.0
-2 10 11 68.23 52.34 11.20 0.0
-1 10 11 242.20 33.13 16.91 180.0
0 10 11 50.68 42.56 1.49 0.0
1 10 11 294.59 48.72 19.28 180.0
2 10 11 121.64 34.24 11.10 0.0
3 10 11 383.11 50.94 19.66 180.0
-5 11 11 427.73 52.82 20.07 0.0
-4 11 11 37.70 34.58 4.34 0.0
-3 11 11 0.00 24.26 2.81 0.0
-2 11 11 139.90 35.52 11.69 0.0
-1 11 11 494.72 38.41 22.50 0.0
0 11 11 0.00 11.46 0.34 0.0
1 11 11 474.56 43.61 20.85 0.0
-2 12 11 183.09 29.10 14.72 0.0
-8 0 12 59.59 31.83 6.87 180.0
-6 0 12 0.00 19.99 1.87 0.0
-4 0 12 18.28 13.88 4.12 180.0
-2 0 12 368.58 31.02 18.52 0.0
0 0 12 808.42 31.60 28.72 0.0
2 0 12 57.15 19.73 6.34 0.0
4 0 12 836.64 62.09 29.40 0.0
-9 1 12 55.10 23.71 4.10 0.0
-8 1 12 400.60 57.84 18.84 0.0
-7 1 12 0.00 26.81 3.46 180.0
-6 1 12 539.89 41.51 22.66 0.0
-5 1 12 13.64 11.85 5.78 0.0
-4 1 12 1030.87 35.16 32.04 0.0
-3 1 12 13.14 8.89 2.26 180.0
-2 1 12 1270.14 37.58 33.91 0.0
-1 1 12 34.14 11.19 5.73 0.0
0 1 12 324.69 15.20 17.34 0.0
1 1 12 0.00 6.94 2.13 0.0
2 1 12 182.88 16.85 14.53 0.0
3 1 12 183.64 14.41 14.24 0.0
4 1 12 220.78 27.36 15.18 0.0
5 1 12 0.00 21.96 4.65 180.0
-9 2 12 0.00 49.09 1.80 0.0
-8 2 12 230.87 29.68 13.90 180.0
-7 2 12 20.77 13.85 4.97 0.0
-6 2 12 95.37 15.74 9.60 180.0
-5 2 12 25.37 12.83 6.50 0.0
-4 2 12 12.67 11.64 4.20 180.0
-3 2 12 61.79 9.90 8.48 0.0
-2 2 12 171.24 13.06 14.06 180.0
-1 2 12 134.47 14.40 11.71 0.0
0 2 12 663.96 22.41 24.52 180.0
1 2 12 361.78 16.16 19.33 0.0
2 2 12 1123.02 62.75 33.80 180.0
3 2 12 178.39 31.89 12.89 0.0
4 2 12 662.73 54.59 25.54 180.0
5 2 12 240.44 23.92 15.33 0.0
-9 3 12 8.36 30.65 2.29 180.0
-8 3 12 164.95 39.03 15.93 180.0
-7 3 12 0.00 13.84 0.05 180.0
-6 3 12 136.04 24.32 10.97 180.0
-5 3 12 248.70 17.40 16.64 180.0
-4 3 12 116.13 19.43 10.59 180.0
-3 3 12 1150.38 46.16 34.05 180.0
-2 3 12 331.54 22.94 18.88 180.0
-1 3 12 225.17 18.15 15.28 180.0
0 3 12 286.25 16.43 17.20 180.0
1 3 12 937.06 32.27 30.89 180.0
2 3 12 187.26 27.17 11.95 180.0
3 3 12 239.80 33.00 16.23 180.0
4 3 12 43.68 27.59 6.30 180.0
5 3 12 459.48 43.78 21.91 180.0
-8 4 12 57.78 32.05 1.93 180.0
-7 4 12 246.35 22.69 16.67 180.0
-6 4 12 0.00 16.41 3.82 0.0
-5 4 12 788.62 44.10 30.31 180.0
-4 4 12 217.96 21.02 15.20 0.0
-3 4 12 253.05 17.80 16.66 180.0
-2 4 12 63.27 21.11 8.21 0.0
-1 4 12 504.36 23.26 23.32 180.0
0 4 12 177.63 13.42 13.18 0.0
1 4 12 317.68 22.11 18.65 180.0
2 4 12 417.45 23.87 22.22 0.0
3 4 12 8.04 44.14 6.36 180.0
4 4 12 87.84 32.50 10.93 0.0
5 4 12 0.00 28.80 2.29 180.0
-8 5 12 57.48 24.99 6.19 180.0
-7 5 12 98.98 23.98 11.40 0.0
-6 5 12 49.50 15.48 6.49 0.0
-5 5 12 228.90 24.53 14.97 0.0
-4 5 12 41.07 12.79 4.83 0.0
-3 5 12 882.93 39.34 30.27 0.0
-2 5 12 21.84 11.26 2.73 180.0
-1 5 12 1792.24 85.29 43.06 0.0
0 5 12 101.57 12.98 11.03 0.0
1 5 12 1164.61 56.71 34.88 0.0
2 5 12 7.14 13.76 2.96 180.0
3 5 12 1367.84 107.74 36.91 0.0
4 5 12 103.42 29.86 10.87 0.0
-8 6 12 77.91 25.07 8.45 0.0
-7 6 12 155.94 50.19 13.19 0.0
-6 6 12 227.50 31.00 15.09 0.0
-5 6 12 668.75 34.06 25.65 0.0
-4 6 12 70.10 17.70 7.99 0.0
-3 6 12 1289.51 72.89 37.35 0.0
-2 6 12 0.28 16.26 0.12 180.0
-1 6 12 443.94 25.46 23.39 0.0
0 6 12 11.42 11.43 1.55 0.0
1 6 12 214.16 26.16 15.49 0.0
2 6 12 159.80 34.83 11.77 0.0
3 6 12 8.59 27.94 1.53 0.0
4 6 12 20.01 30.50 5.59 0.0
-7 7 12 6.62 24.44 3.15 180.0
-6 7 12 42.61 25.66 9.48 0.0
-5 7 12 98.99 25.23 11.80 180.0
-4 7 12 0.00 17.11 2.33 0.0
-3 7 12 272.04 26.16 16.06 180.0
-2 7 12 25.90 16.90 2.70 180.0
-1 7 12 843.02 56.51 29.60 180.0
0 7 12 69.74 21.80 8.01 0.0
1 7 12 568.34 49.02 24.30 180.0
2 7 12 92.29 19.90 10.09 180.0
3 7 12 307.78 42.51 18.50 180.0
-6 8 12 83.30 20.55 7.79 180.0
-5 8 12 523.25 69.09 20.21 180.0
-4 8 12 142.63 26.63 12.24 180.0
-3 8 12 575.91 56.92 23.37 180.0
-2 8 12 310.64 44.52 18.28 180.0
-1 8 12 236.84 24.21 14.87 180.0
0 8 12 409.10 49.51 21.37 180.0
1 8 12 62.31 18.43 8.74 180.0
2 8 12 264.21 37.36 16.73 180.0
3 8 12 27.69 29.56 5.70 180.0
-5 9 12 82.22 32.81 4.72 0.0
-4 9 12 83.11 25.42 8.92 180.0
-3 9 12 280.36 42.85 15.27 0.0
-2 9 12 640.87 113.37 22.58 180.0
-1 9 12 49.23 41.72 6.34 0.0
0 9 12 0.00 9.20 0.14 0.0
1 9 12 101.24 32.47 9.89 0.0
2 9 12 35.14 35.27 5.47 180.0
-4 10 12 153.18 35.10 8.22 0.0
-3 10 12 36.17 55.93 6.64 0.0
-2 10 12 314.54 39.57 17.86 0.0
-1 10 12 271.79 24.88 15.86 0.0
0 10 12 1270.64 105.90 34.20 0.0
-7 0 13 32.93 45.73 7.60 0.0
-5 0 13 982.92 47.27 31.25 0.0
-3 0 13 262.02 27.50 16.50 0.0
-1 0 13 960.72 48.51 29.85 0.0
1 0 13 447.26 41.86 22.07 0.0
3 0 13 270.90 28.38 16.71 0.0
-8 1 13 364.26 32.75 17.88 0.0
-7 1 13 131.62 50.53 11.02 180.0
-6 1 13 1.34 17.27 2.97 180.0
-5 1 13 68.36 15.10 9.48 180.0
-4 1 13 97.30 15.32 9.19 0.0
-3 1 13 353.07 27.51 19.18 180.0
-2 1 13 8.32 11.48 3.54 180.0
-1 1 13 297.48 18.73 16.33 180.0
0 1 13 1.42 19.85 0.69 0.0
1 1 13 372.42 23.96 20.32 180.0
2 1 13 0.00 14.96 1.21 180.0
3 1 13 743.89 43.28 28.52 180.0
4 1 13 23.53 24.16 3.50 180.0
-8 2 13 6.59 35.77 4.72 0.0
-7 2 13 523.95 39.99 20.97 180.0
-6 2 13 50.68 21.80 3.52 180.0
-5 2 13 287.90 23.36 17.86 180.0
-4 2 13 95.43 24.95 8.74 180.0
-3 2 13 1449.55 67.90 38.94 180.0
-2 2 13 60.00 18.11 9.15 180.0
-1 2 13 340.58 26.88 18.94 180.0
0 2 13 402.53 31.83 20.31 180.0
1 2 13 608.12 47.09 24.85 180.0
2 2 13 318.32 48.99 19.17 180.0
3 2 13 208.79 42.95 15.68 180.0
-7 3 13 84.51 55.20 6.37 180.0
-6 3 13 518.14 42.83 22.93 180.0
-5 3 13 26.31 14.15 5.55 180.0
-4 3 13 5.77 21.65 1.12 180.0
-3 3 13 0.00 11.87 2.53 180.0
-2 3 13 382.44 26.37 19.52 180.0
-1 3 13 230.39 23.18 15.32 0.0
0 3 13 236.37 28.60 13.60 180.0
1 3 13 157.41 28.97 13.15 0.0
2 3 13 51.43 21.15 5.49 180.0
3 3 13 316.45 33.91 19.28 0.0
-7 4 13 91.33 29.08 6.76 0.0
-6 4 13 25.08 15.78 5.51 0.0
-5 4 13 93.94 48.49 10.55 0.0
-4 4 13 132.28 35.68 12.20 0.0
-3 4 13 181.26 32.26 12.59 0.0
-2 4 13 182.99 24.07 14.20 0.0
-1 4 13 730.45 44.19 26.92 0.0
0 4 13 709.90 84.44 25.31 0.0
1 4 13 85.01 32.98 9.86 0.0
2 4 13 811.21 91.94 30.49 0.0
3 4 13 154.59 38.63 13.24 0.0
-7 5 13 20.68 33.58 2.00 0.0
-6 5 13 415.03 33.03 19.55 0.0
-5 5 13 0.00 27.23 4.70 180.0
-4 5 13 733.54 91.27 25.59 0.0
-3 5 13 104.92 16.76 11.82 0.0
-2 5 13 105.83 23.25 13.00 0.0
-1 5 13 30.55 21.76 6.69 0.0
0 5 13 471.75 47.21 22.35 0.0
1 5 13 57.46 40.89 8.02 180.0
2 5 13 325.25 41.98 17.65 0.0
-6 6 13 59.77 37.01 6.59 180.0
-5 6 13 40.72 24.16 3.93 0.0
-4 6 13 654.98 55.15 25.73 180.0
-3 6 13 53.58 36.85 7.16 0.0
-2 6 13 731.26 57.39 27.45 180.0
-1 6 13 97.15 26.27 8.51 0.0
0 6 13 497.68 37.48 21.79 180.0
1 6 13 80.68 33.44 7.36 180.0
2 6 13 386.28 51.51 20.67 180.0
-5 7 13 93.07 19.16 9.04 180.0
-4 7 13 194.64 30.14 14.51 180.0
-3 7 13 29.21 26.38 3.02 0.0
-2 7 13 131.51 36.28 12.52 180.0
-1 7 13 327.08 30.06 17.09 180.0
0 7 13 722.76 51.09 24.58 180.0
1 7 13 130.92 99.31 14.11 180.0
-4 8 13 77.51 29.42 7.93 0.0
-3 8 13 451.25 41.47 21.19 180.0
-2 8 13 118.66 30.70 10.12 0.0
-1 8 13 2.53 26.11 4.56 180.0
0 8 13 133.97 39.86 13.27 0.0
-6 0 14 95.98 40.57 9.31 0.0
-4 0 14 70.49 29.63 10.05 180.0
-2 0 14 291.46 34.53 19.48 180.0
0 0 14 443.65 51.06 22.34 180.0
-6 1 14 267.28 53.60 13.73 180.0
-5 1 14 183.07 23.76 13.37 180.0
-4 1 14 454.73 29.18 21.14 180.0
-3 1 14 176.15 32.44 11.67 0.0
-2 1 14 868.18 48.98 26.94 180.0
-1 1 14 261.38 31.70 17.50 180.0
0 1 14 756.37 47.33 26.97 180.0
1 1 14 2.69 15.70 0.39 180.0
-6 2 14 68.89 40.28 5.99 0.0
-5 2 14 49.63 15.91 6.57 180.0
-4 2 14 36.83 18.90 7.65 0.0
-3 2 14 419.77 40.60 21.10 180.0
-2 2 14 137.82 29.97 11.91 0.0
-1 2 14 49.33 28.16 9.33 180.0
0 2 14 238.37 29.59 16.72 0.0
1 2 14 57.09 25.24 6.92 180.0
-5 3 14 8.18 29.14 0.69 0.0
-4 3 14 588.96 55.26 23.96 0.0
-3 3 14 234.67 30.43 16.05 0.0
-2 3 14 240.39 30.60 14.71 0.0
-1 3 14 140.25 52.34 10.08 0.0
0 3 14 174.85 32.29 12.25 0.0
1 3 14 298.92 35.80 19.87 0.0
-5 4 14 374.44 58.91 17.71 0.0
-4 4 14 36.12 20.65 0.53 180.0
-3 4 14 16.24 26.25 4.26 0.0
-2 4 14 160.43 71.23 11.35 180.0
-1 4 14 196.12 30.19 15.18 0.0
0 4 14 0.00 29.90 0.03 0.0
-4 5 14 233.22 40.93 14.15 180.0
-3 5 14 31.59 28.84 2.98 180.0
-2 5 14 185.85 28.94 15.74 180.0
-1 5 14 226.56 57.17 13.03 180.0
 
